# Supplementary material for: Using comparative genomics to understand molecular features of carbapenem-resistant Acinetobacter baumannii from South Korea causing invasive infections and their clinical implications
Source: PLoS One. 2020 Feb 21;15(2):e0229416. doi: 10.1371/journal.pone.0229416 (PMC7034955; doi:10.1371/journal.pone.0229416)
Supplement: S1 Table — (XLSX) [file pone.0229416.s001.xlsx]

## Sheet: Sheet1
Supplementary Table S1. List of virulence factor genes.
category	subcategory	Gene	Locus tag	Protein ID	Assembly	Accession	Strain	Product	CDS
Adherence	OmpA	ompA	(196..1266)	AAR83911.1	N/A	AY485227.1	ATCC 19606	outer membrane protein A	ATGAAATTGAGTCGTATTGCACTTGCTACTATGCTTGTTGCTGCTCCATTAGCTGCTGCTAATGCTGGCGTAACAGTTACTCCATTATTGCTTGGTTACACTTTCCAAGACAGCCAACACAACAATGGCGGTAAAGATGGTAACTTAACTAACGGTCCTGAGTTACAAGACGATTTATTCGTTGGCGCAGCTCTTGGTATCGAGTTAACTCCATGGTTAGGTTTCGAAGCTGAATATAACCAAGTTAAAGGCGACGTAGACGGCGCTTCTGCTGGTGCTGAATATAAACAAAAACAAATCAACGGTAACTTCTATGTTACTTCTGATTTAATTACTAAAAACTACGACAGCAAAATCAAGCCGTACGTATTATTAGGTGCTGGTCACTATAAATACGAC…
Porin		omp33-36	(1..882)	CAH40841.2	N/A	AJ831523.2	N/A	33-36 kDa outer membrane protein	ATGAAAAAACTTGGTTTAGCCACTGCAGTATTATTAGCCATGACCGGTGCTCATGCTTATCAATTTGAAGTTCAAGGTCAATCTGAATATGTTGACACAACTGCAAATGATAAAAACTTCACTGGTACTGCTCAAGGTACTTATTACTTCAAAAATGTTGATGCATCTAAAGGTCCTTTAGCTGAAGCAGCTTTCTTAAACCAAGCATCTAACGTTTCTGTTGCTTATAACTATATCAAATATGATGAGAAAGACACTGTAAATGTTGAATCTCATACTTATGGTGTTAAAGGTGAAGCATACCTTCCAACTCCTTACTTGCCAGTTTATGCTAGCGCATCTTATAACCACACTATCAATGATTTTAAAGATGGCGTGAGCGATGACAACGGTGACCGT…
Porin		omp22	A1S_0884	ABO11316.1	GCA_000015425.1	CP000521.1	ATCC 17978	outer membrane protein	ATGCGTGCATTAGTTATTTCAACAGTGGTAGGGGCAGCAGTAGTACTTTCTGGTTGTCAAACAACAGGTAATAACCTTGGTGGCGTTGAATACGATAAAGCCGCATTAGGTACTTTGATCGGCGCAGCAGCTGGCTACGGTATTTCTAAATCAAATGCAAACTCTAGCCGTCAAAACAACCGTGCTGCGGCAATTGGTGCAGTTCTTGGTGCAGCTGGCGGTTTATATCTTGACCAAAAAGAGAAAAAATTACGCGAACAAATGGCTGGTACTGGTGTAGAAGTAGGCCGTAACCCAGATGGTTCTGTTCAATTGATCATGCCTGGTAGCATTACTTTTGATACTAACAAATCAAACATCAAGCCAAACTTCTATGCAACTTTGGACAAAGTAGCTCAA…
Porin		ompR	M3Q_3662	AFU39747.1	GCA_000302575.1	CP003856.1	TYTH-1	OmpR	ATGAGTTTAGTTGTACCTGCTGAACATCCTGAAACCGTACATAACGAAACGGATCGTGTCGAGCGCATTTTAGTGGTCGATGACGATGTGCGTTTACGTACCCTCTTGCAACGTTTTTTGGAAGATAAAGGCTTTGTTGTAAAAACTGCCCATGATGCCTCACAAATGGATCGTTTATTACAACGTGAGTTATTTTCACTTATCGTGCTCGACTTTATGTTGCCCGTTGAAGATGGTTTAAGTATTTGTCGTCGTTTACGTCAGTCAAATATTGATACTCCAATTATCATGTTAACTGCACGTGGTAGTGACTCTGACCGTATTGCTGGTCTTGAAGCCGGCGCAGATGACTATTTACCAAAACCATTTAACCCAAATGAACTTTTAGCGCGTATTCGC…
Porin		carO	(1..1..741)	ARK08725.1	N/A	KX965598.1	A1	putative porin protein associated with imipenem resistance CarO	ATGAAAGTATTACGTGTTTTAGTGACAACTACAGCTTTACTTGCTGCTGGTGCTGCAATGGCGGATGAAGCTGTTGTTCATGACAGCTATGCATTCGATAAAAACCAATTAATTCCAGTAGGCGCTCGTGCTGAAGTAGGTACTACAGGTTACGGTGGTGCTTTGTTATGGCAAGCAAACCCATATGTAGGTTTAGCATTGGGTTATAACGGCGGTGACATTTCTTGGTCTGATGATGTAAAAGTCAATGGATCAACTTATGACCTTGATATGGATAATAACAACGTTTATTTAAATGCTGAGATTCGTCCATGGGGTGCAAGCACTAACCGTTGGGCTCAAGGCTTATATGTAGCTGCTGGGGCGGCTTACCTTGATAACGATTATGATTTAACTCGT…
Porin		oprD	P795_16185	AHB92962.1	GCA_000505685.2	CP006768.1	ZW85-1	outer membrane porin OrpD	ATGCTAAAAGCACAAAAACTTACATTAGCAGTTCTCATTTCTGCGGCAATAATTTCCTCAGCTCAGGCAAGCGAGCAAAGTGAGGCAAAAGGATTTGTTGAAGATGCGAACGGTTCTATTCTCTTCCGTACAGGTTACATCAGCCGTGACAAAAAAAATGGCGTAGATGACACCAGTTCATTTGCTCAAACAGCAATCGTAAATATTGAATCTGGCTTTACTCCTGGTATTGTTGGTTTCGGTGTGGGCGTTGTTGGTGACGGTTCATTTAAAATCGGCGCAAATAAAAACGCTGGCAATAACATGATTCCACGTGAAACTGGTTTCAATGACGAAGGCGTGCTAACAAAAGGTGCTGGTGATTCTTACGATCACTGGGCTCGTGGTGGCGGTAGCGTA…
Biofilm formation	AdeFGH efflux pump	adeF	ACICU_02504	ACC57816.1	GCA_000018445.1	CP000863.1	ACICU	membrane-fusion protein	ATGTCATTTTCCCGCAAACAGTTTGCACTGTCTGCCATCTTTGTCGCTATTTTAGCAACCGGTGGCAGTTTTATGTTGTTACATGAAAATGCCGATGCAAAAGCTGCACCAACCGCTGCCCAACAAGCTGCTACTGTTGATGTAGCCCCAGTAGTAAGCAAAACCATTACCGATTGGCAAGAATATTCCGGTCGTTTAGAAGCAATTGATCAAGTTGATATTCGGCCTCAAGTTTCAGGAAAACTCATTGCCGTACATTTCAAAGATGGAAGCCTCGTTAAAAAAGGTGATTTACTTTTCACAATCGACCCTCGTCCTTTTGAAGCAGAACTGAACCGTGCAAAAGCCCAGCTTGCTTCAGCTGAAGCACAGGTAACATATACCGCCAGCAATCTTTCG…
Biofilm formation	AdeFGH efflux pump	adeG	ACICU_02505	ACC57817.1	GCA_000018445.1	CP000863.1	ACICU	cation/multidrug drug efflux pump	ATGAATATTTCTAAATTTTTTATTGATCGGCCGATCTTTGCTGGTGTGCTATCAGTCTTGATTTTACTCGCCGGTCTCCTTTCGGTATTTCAGTTACCGATTTCTGAATATCCCGAGGTTGTTCCACCATCTGTGGTGGTACGTGCCCAATATCCGGGTGCAAACCCAAAAGTGATTGCTGAAACGGTTGCTTCTCCGCTCGAAGAGTCAATCAACGGCGTCGAAGACATGCTGTATATGCAATCTCAAGCAAACAGCGACGGTAATTTAACCATTACGGTGAACTTTAAACTCGGTATCGACCCAGACAAAGCCCAACAATTGGTTCAAAACCGTGTGTCTCAGGCCATGCCCCGTTTACCTGAAGATGTACAGCGCTTAGGTGTAACCACACTAAAA…
Biofilm formation	AdeFGH efflux pump	adeH	ACICU_02506	ACC57817.1	GCA_000018445.1	CP000863.1	ACICU	outer membrane protein A	GTGATTACATCAAAACAAAATTGGTTGTTGTCCTCACTCATGGGAAGCCTGCTCCTTGCAGGCTGCTCATTGGCCCCAGAATATCAACCTGCAAAAGTTATAGTGCCAGTCAAATTCAAAGAATCTGACCCCAAACTTGAAGATAATAACTGGAAGATTGCCCAACCTGCCGATCAACAAACTCGTGGTGAATGGTGGCGCATTTACAATGATGCTCAACTGAATGAACTTGAACAGCAAGCTATCGCAGGCAATCAGAACCTAAAAGCGGTGGCAGCAAATATTCAGGCTTCACGTGCATTACGTTCGGCAGCTCAAGCTGAACGCTTACCAAGTATTGATGCCGGATTTGGGCCAACTCGCCAAAAGCCGTCTCCGGCTTCACTCGGTTTAGATGAC…
Biofilm formation	Bap (biofilm-associated protein)	bap	ACICU_02938	ACC58250.1	GCA_000018445.1	CP000863.1	ACICU	hemolysin-type calcium-binding region:RTX N-terminal domain	ATGTTAAACGGTACTAACTACACCGTGACAGCAGCTGACCTTGCAAACGGCTATATCACAGCAACTCTGGATGCAACAGCAGCCGATCCTGTGACTGGTCAGATTGTGATTCATGCTGAGGCTGTAGATGCGCAAGGTAACGTAGATGTTGCTGACGCAGATGTAACGGTAACCATTGATACAACTCCACAAGACCTGATTACAGCAATTACGGTCCCTGAAGACCTAAATGGCGACGGTATCTTGAATGCTGCAGAACTTGGTACAGATGGCAGCTTCAATGCACAAGTGGCATTAGGACCGGATGCAGTTGATGGCACAGTGGTGAATGTTAACGGTACTAACTACACCGTGACAGCGGCTGACCTTGCCAACGGCTACATCACAGCAATTCTTGAT…
Biofilm formation	Csu fimbriae	csuA	(678..1256)	AAP43036.1	N/A	AY241696.1	ATCC 19606	CsuA	ATGAGTAGACCTGTTTTAAATGGAGGGAAGATGATATTCAATCGTGGTTCAGCATTTATAATTTCTTATTTTTTAATTTCTTTAGTAAATGCGGGTGAAATCGGAGCTAAATTAACTAGTCAAATTGAATTATTGCCTTCTTGTTCTGTTAATAATAATGTTGTAGAAAATAATGCAACAAATTTAAATTTTGGAACTATAGATTTTGGTGAAGCTACCACAGCTTTTAAAGGGGTTTTAGAAGCTAGTTTAGTTAATAATGGTAATTCAGGTTTTCAGATCGAGTGTGCTGGTATTTCAACTGTAAAAATAATATTTGGAGCAGGAAATAATGATAGTAATATTCCAGCTTCATTTTCACAAAATTATTATCATGCTTTAAGTAATGGTAGAGATTTT…
Biofilm formation	Csu fimbriae	csuB	(1262..1780)	AAP43037.1	N/A	AY241696.1	ATCC 19606	CusB	ATGAAATACTTATATTTTAAAGCAATATTTTTGCTATCTGTTAGTCAATTTATATATGCAGCAGATCCTCAGCTCAATTCAAGTTTTAAAGTACAAGCTAAAATTGAAAATGGCTGTTCAATAGATAATATTGAGCAAAACATGGATTTTGGTAAATACTCTGCTTTATCAAAAAATAAAGTAGTGACTAATATTATTAATAGCAAAGGTTCTTGGAATATCCGTTGTACGGAAAGTTTACCTGTAAGTGTTTCTATAGATGGTGGTGAAAACCTTCAAAATAATACAAGACGTATGAAGAATGGTTCGTCCACTAATTATTTATCTTACAAGCTATATAACTCTAGTAGTTTATCCAATGAATATATTGTAGGTAATAAATATTTATTGCCTGCTACA…
Biofilm formation	Csu fimbriae	csuA/B	(91..633)	ACC57732.1	N/A	AY241696.1	ATCC 19606	CusA/B	ATGAATATGAAAAACATTCAGAAATCACTTCTTGCAGCATTAATAGTTGCTGGTTATGCGGTAAATACTCAAGCAGCTGTTACTGGTCAGGTTGACGTTAAATTAAATATCTCAACAGGCTGTACTGTAGGTGGTAGTCAAACTGAAGGAAATATGAACAAGTTTGGTACTTTAAATTTTGGTAAAACTTCCGGTACTTGGAACAACGTATTAACAGCTGAAGTTGCTTCAGCAGCAACAGGTGGCAATATTTCTGTGACTTGTGACGGAACAGATCCTGTTGATTTTACAGTCGCAATTGACGGTGGTGAACGTACAGACCGCACTTTAAAAAATACTGCTTCTGCTGATGTAGTTGCATATAACGTTTATCGTGATGCTGCACGTACAAACCTTTAT…
Biofilm formation	Csu fimbriae	csuC	(1774..2607)	AAP43038.1	N/A	AY241696.1	ATCC 19606	CsuC	ATGGTGATTTGTATGAACAATTCTGCATTTATTAAAAATGGCATTTTAAAATCTTTTTTATTTGCAAGTACATTATCACTTGTTACACCTGTGATGGCACAAGCAACTTTTCTAATTTGGCCGATTTATCCAAAAATTGAAGCCAATGAAAAGGCAACTGCGGTTTGGCTTCAAAATACGGGTAAGACCGATGCGATGGTGCAAATTCGGGTATTTAAATGGAATCAAGATGGCTTAAAAGATAACTATAGTGAGCAATCAGAAATTATACCAAGCCCGCCTGTAGCTAAAATTAAAGCAGGCGAGAAGCATATGCTTCGCTTAACCAAAAGCGTCAATTTGCCGGATGGCAAAGAGCAGTCATATCGTCTGATTGTAGATGAGTTGCCGATCCGACTT…
Biofilm formation	Csu fimbriae	csuD	(2604..5102)	AAP43039.1	N/A	AY241696.1	ATCC 19606	CsuD	ATGATCCTTCGGCATAATAATTTATGCAAAAGTATTTTGCTGATTTTATTGTCGGGTGGATGTTTAAATATTCCAAATACTGTGTTTGCAGGCGATTTGCCTCCACCACCAAGAGACATTAATGAAATTAATCAACTTTTTAAACTGTATCTCGATTTGGTTGTGAACCAATATTCGGTCCAGCAAGTTGTGCCAGTGATTGTGAAAAATGATGAGTACTTCATACAAAAAAAGAAGCTGATTGATGAATTAGAAATTAACATCCCTCAAGAGTTATTAACAAACACTGACACATCTTTATCGAATCAAGATGTTTTGACCTTGGGGTTTAGTGGTGATGCGAGTGATTGGATATCTTTAGATAAATTAAAAGATGTAAGCTATGAATATCAATCTTCG…
Biofilm formation	Csu fimbriae	csuE	(5099..6118)	AAP43040.1	N/A	AY241696.1	ATCC 19606	CsuE	ATGAATATAAAAACAAAAAAATTACTCAGACATTTATGCATGTTCTCTGGACTGATGTTGACGGGAAATATGGCTCATGCTGCATGTAGCGTGAGCGCTTCAGGTACATCTTCTATTTCGGTCCCGTCTATTTACTTAATGGAAAATGGTGAAAACTCATCACAATTTAATTCGGGTTTGTCGTGTACGGGTTTTAGCTTGGCTTTAGCAAACATGACCTACCTAAAATATCGGGTTGAGCAAATGTCAAATTCATTTACCAATGCTCAGACCGGAGAAAAACTTAACGCCATTATTCTAGACAGTAACAATGAAATCATTAGTCTAGGCCAAGAAAAAGACATGAGTAGCTTTACGCTGGTCAATCTTTTTAGCGGGCCTGATGGCAATTTACCTTTC…
adherence, killing of host cells	FHA exoproteon	fhaB	KAB07_02002	AOX93129.1	GCA_001806465.1	CP017654.1	KAB07	Filamentous hemagglutinin	ATGTCAAGTGAAAAAAGGGATCTTACGAATTTTTCACGGTTTTTGGTAAATATTAATTATGTAGACTTTCTAGAATATGCAAAGTTACCTTTAATTCAAAATTTTCGTGATTTTAAGCATTTTAAAACTGCAATTGACTGGTCAAATAAGTTCAATATTCAAAAGTCAGTTGATGGCCGTATTTTATTATCGGTTTTGTATGCTGAAGCTCAAGATGTGGCGAATGCTAAAGATCAGTTGTCGAAGATCGATATTAAAGGTTTAACTGCTGATCAGTTGGTACGGGTTGCATATGCTTATCGTTTAATAAATTTACCCGTAGATGCTTTAGCTACAGTTGAGCATGCTTATCAACAACAACCAAAATCTTCATCCGTTTTACAAGAATATGTTTACGAT…
adherence, killing of host cells	FHA transporter	fhaC	LX00_12105	AIS07102.1	GCA_000761175.1	CP009534.1	AbH12O-A2	membrane protein	TTGTTAACTTTCGATGATGGCGCTTTAAGTAGTTATAGCCGTGTATTTCCATTACTTAAGCAATATCAGATTCCGGCAGTATTTGCACTTCCGACCAGTTGGCTAAATGGGAATACACAAGCTGGCTATGAAGCGTATGGGCAAGGAAATCTAGTCAATTGGAAGCAAGTGCGAGAAATGCAAGCTTCGGGCTTAGCCGAGTTTGCAAGTCATAGTGATGATTTGCATCATGGAGTATTGGCTAATCCTCAAGGGAATGAACAGCCTGCTGCGACTTCTTACGCGTATTTAAAATCACAAAAGCGTTATGAAACGGATGCAGAATATCAACAACGTATTTTGCAGGACTTAAAAAAATCATACGCCGTTTTAAAGAAAGAAGTGGGTGTTGAACCTAAG…
Outer membraine vesicle (adhesion?)		A1S_1321	A1S_1321	ABO11749.1	GCA_000015425.1	CP000521.1	ATCC 17978	putative hemolysin	ATGGTAGGAGGTCTCTGGTTTTTCTTTAAAAGGGAATATCATGAGCAGCAACTGCCTGAGCCATCAAGTGAAGGGTGCAGTATTATTATTCCTTGCTTTAATGAAGAAGCTCAGGTCCGACAAACGATTCGTTATGCATTACAAACAAAATATCCGAATTTTGAAGTCATTGCCGTAAATGACGGAAGTAGTGACAGCACTGCAGAAATTCTTGATGAACTGGCAGCTCAAGATGCCCGATTAAGAGTTGTGCACCTGGCAGAAAACCAAGGTAAGGCCGTAGCTTTAAGATCGGGAGTGTTAGTAAGTAAATACGAATATCTAGTTTGTATTGACGGAGACGCTTTATTACATCCTCATGCAGTACTTTGGCTTATGCAGCCTTTTTTAAATTTTCCA…
Outer membraine vesicle (adhesion?)		A1S_1510	A1S_1510	ABO11937.1	GCA_000015425.1	CP000521.1	ATCC 17978	fimbrial protein	ATGAAAAATGATGCAAATATCGACGTAGAAGTTTTAGATATACCTGAATATATTGATCAGCCTGAATATGTGAAAAATAAAACCGCAAACTATACGTTACAAACAATAGGTTGGTTTTGTTTAATGTGGCTGCTTTTTCCACTCGTTTCATTATTTTTATGGATTTTTGAAGGGCACCTCATTTATGACTATGTGTGGGTCGATCATGTTTCAGAAGTGAAAACTTTATTGCATTTACTTCTGTTAATAGGTCTGAGCGCGCTCATTTTAATTTTATGGGCAAGTTATAACTGGCTTAGATTTCATGGGGATGATCGTCGCAGCAAGGCCCCGAATAGCTCTGTTGAGTTGCTGGCCTCACAATTTATGGTCAGTACCGAATCATTATCAGAATTACAA…
Biofilm formation	PNAG (poly-N-acetylglucosamine)	pgaA	(1..2244)	ACV90433.1	N/A	FJ866497.1	S1	PgaA	ATGTCAAGTGAAAAAAGGGATCTTACGAATTTTTCACGGTTTTTGGTAAATATTAATTATGTAGACTTTCTAGAATATGCAAAGTTACCTTTAATTCAAAATTTTCGTGATTTTAAGCATTTTAAAACTGCAATTGACTGGTCAAATAAGTTCAATATTCAAAAGTCAGTTGATGGCCGTATTTTATTATCGGTTTTGTATGCTGAAGCTCAAGATGTGGCGAATGCTAAAGATCAGTTGTCGAAGATCGATATTAAAGGTTTAACTGCTGATCAGTTGGTACGGGTTGCATATGCTTATCGTTTAATAAATTTACCCGTAGATGCTTTAGCTACAGTTGAGCATGCTTATCAACAACAACCAAAATCTTCATCCGTTTTACAAGAATATGTTTACGAT…
Biofilm formation	PNAG (poly-N-acetylglucosamine)	pgaB	(1..1533)	ACV90434.1	N/A	FJ866498.1	S1	PgaB	TTGTTAACTTTCGATGATGGCGCTTTAAGTAGTTATAGCCGTGTATTTCCATTACTTAAGCAATATCAGATTCCGGCAGTATTTGCACTTCCGACCAGTTGGCTAAATGGGAATACACAAGCTGGCTATGAAGCGTATGGGCAAGGAAATCTAGTCAATTGGAAGCAAGTGCGAGAAATGCAAGCTTCGGGCTTAGCCGAGTTTGCAAGTCATAGTGATGATTTGCATCATGGAGTATTGGCTAATCCTCAAGGGAATGAACAGCCTGCTGCGACTTCTTACGCGTATTTAAAATCACAAAAGCGTTATGAAACGGATGCAGAATATCAACAACGTATTTTGCAGGACTTAAAAAAATCATACGCCGTTTTAAAGAAAGAAGTGGGTGTTGAACCTAAG…
Biofilm formation	PNAG (poly-N-acetylglucosamine)	pgaC	(1..1179)	ACV90435.1	N/A	FJ866499.1	S1	PgaC	ATGGTAGGAGGTCTCTGGTTTTTCTTTAAAAGGGAATATCATGAGCAGCAACTGCCTGAGCCATCAAGTGAAGGGTGCAGTATTATTATTCCTTGCTTTAATGAAGAAGCTCAGGTCCGACAAACGATTCGTTATGCATTACAAACAAAATATCCGAATTTTGAAGTCATTGCCGTAAATGACGGAAGTAGTGACAGCACTGCAGAAATTCTTGATGAACTGGCAGCTCAAGATGCCCGATTAAGAGTTGTGCACCTGGCAGAAAACCAAGGTAAGGCCGTAGCTTTAAGATCGGGAGTGTTAGTAAGTAAATACGAATATCTAGTTTGTATTGACGGAGACGCTTTATTACATCCTCATGCAGTACTTTGGCTTATGCAGCCTTTTTTAAATTTTCCA…
Biofilm formation	PNAG (poly-N-acetylglucosamine)	pgaD	(1..465)	ACV90436.1	N/A	FJ866500.1	S1	PgaD	ATGAAAAATGATGCAAATATCGACGTAGAAGTTTTAGATATACCTGAATATATTGATCAGCCTGAATATGTGAAAAATAAAACCGCAAACTATACGTTACAAACAATAGGTTGGTTTTGTTTAATGTGGCTGCTTTTTCCACTCGTTTCATTATTTTTATGGATTTTTGAAGGGCACCTCATTTATGACTATGTGTGGGTCGATCATGTTTCAGAAGTGAAAACTTTATTGCATTTACTTCTGTTAATAGGTCTGAGCGCGCTCATTTTAATTTTATGGGCAAGTTATAACTGGCTTAGATTTCATGGGGATGATCGTCGCAGCAAGGCCCCGAATAGCTCTGTTGAGTTGCTGGCCTCACAATTTATGGTCAGTACCGAATCATTATCAGAATTACAA…
Immune evasion	Capsule	ptk or wzc	ACICU_00071	ACC55383.1	GCA_000018445.1	CP000863.1	ACICU	ATPase	ATGAACCAACAGAATACTAATACCGAAGATACAATTGACTTAAAAGAACTGTTTTTTTCATTGATTGCTCAGTGGAAACTCATTGCTCTATGCGTTATTTTAAGCGTTGTATGTGCCCTACTCTATTTACGTGTAACGCCAGATACCTATTCGGTAGATGCTTTGGTTCAGGTTGAAGACAGTAAAGGGGCTTCTGCTGCACTTTTAGGTGATCTCTCACAAATGATTGAGCAAAAATCACCAGCTCAAGCAGAAATAGAAATTTTAAAATCTCGTTTGGTTTTAGGTTCTGTGATTAAAGATTTACATCTGAATATACAGGTCTCTAGCACTGAGAATACATTTACACATCGCTTATTGAGTGATACTGATTATAAAACTGAATATGCTAAAAAATCG…
Immune evasion	Capsule	ptp or wzb	ACICU_00072	ACC55384.1	GCA_000018445.1	CP000863.1	ACICU	Protein-tyrosine-phosphatase	ATGCAAATTAAAAATATTTTGGTGGTTTGTATTGGAAATATTTGCCGTAGCCCCATGGCAGAATATTTTTTAAAACAGCAATATCCTCAACTTAATATTGAGTCTGCCGGTATTTCAGGACTCATTGGACATCAGGCTGACGAAAAAGCTCGGCTCTGTATGGAACGTTTAGGCATTGATATGCAACCTCATATTGCAAAAAAACTCAATGCTGAGCTCATTAAAAAAGCTGATCTTATTTTAGTGATGAGTACCAACCAACAGAAACATATTGAACAAACCTGGCCCTTTGCGAAAGGTAAAACCTATCGCTTAGGCCATTGGCAAAATAAAAATGTGCCCGATCCTTACCAGCATGAGCAAGCTGTCTTTGATGAAACTTGCCAGCTCATTCAGCAA…
Immune evasion	Capsule	eps or wza	ACICU_00073	ACC55385.1	GCA_000018445.1	CP000863.1	ACICU	Periplasmic protein	GTGAAGTATTGCCAGTTTTTCTCTGTTCTTGCCTTAAGTTTAAGTGCTGCCAGCTGTGCGGTTACTTCCGGTTTACAAACTTATGATATTCCGAGTGAGGGAGTTTATAAAACGGACCTCGGAACTACGGTTAATGTAGTTAAAATTTCTCAAGAGACATTACCGGCAATACAACCAGCTCAAATCGATTATCAACGGGACTACGCATCATTATTTAAAAATCAACAAACTATTTATCGCTTAAGTCCAGGTGATGTTCTCTCTATTCAGCTGTGGGCTTATCCGGAAATTACTCCTCCTGTAAGCAATATTAGTAATGAACAATCTGTTCAAGCGAATGGTTACCCAATCGATCAGAGTGGTTATATTCAGTTTCCGTTGGTTGGACGCTACAAAGCA…
Immune evasion	Capsule	ACICU_00074	ACICU_00074	ACC55386.1	GCA_000018445.1	CP000863.1	ACICU	UDP-N-acetyl-D-mannosaminuronate dehydrogenase	ATGCAAATTGCCAAATTAAAAATAGCAATTATTGGGTTAGGCTATGTTGGCTTGCCGTTGGCAGTTGAGTTTGGGAAAAAGGTACCGGTTGTCGGCTTTGATATTTATCAAAAACGTATAGATGAGCTTAAGAATGGTCAAGATCATACCTTAGAAGTTTCACCTGAAGAATTAAAGCAAGCTGTTCACCTCAAATATACTGCTCATTTAGATGATTTACAGAACTCTAATTTTTTCATAGTCACAGTACCTACACCAATTGATGACTTTAAGCAGCCTGATTTAACCCCTTTAATTAAAGCCTCGACGAGTATTGGGCAGGTTTTAAAAAAAGGTGATGTAGTGGTATATGAGTCCACCGTATATCCAGGTGCAACAGAAGAAGTATGTATTCCTGTT…
Immune evasion	Capsule	ACICU_00075	ACICU_00075	ACC55387.1	GCA_000018445.1	CP000863.1	ACICU	predicted nucleoside-diphosphate sugar epimerase	ATGTTACAAGGCTCAACAATATTAGTAACTGGTGGAACAGGTTCTTTTGGTAATACATTTGTTCCAATGACATTGGAAAAATATAATCCTAAAAAAATAATTATTTTTTCTCGCGATGAAATGAAACAATGGGAAATGGCGAAGAAATTTAAAGATGATAAACGTGTTCGCTTTTTCATTGGTGATGTGCGTGATAAAGAGCGCTTATATCGTGCTTTAGATGGGGTTGATTATGTTGTGCATGCTGCAGCAACCAAAATTGTACCAACTGCTGAATACAACCCTTTTGAATGTATCAAGACCAATATTAATGGTGCAATGAACTTGATTGATGCATGTATCGATAAAAAGGTAAAAGGTGTTGTTGCCCTTTCAACAGATAAGGCAAGCAGTCCAATT…
Immune evasion	Capsule	ACICU_00076	ACICU_00076	ACC55388.1	GCA_000018445.1	CP000863.1	ACICU	predicted pyridoxal phosphate-dependent enzyme	ATGTTTATCCCATATGGCAAACAAAATATAAATCAGGCTGATGTTGATGCAGTGGTTCAAGTTCTCCAATCTGACTTTTTGACACAAGGTCCTCAAGTTCCTTTATTTGAAAAATCAGTAGCAGAATTAGTTGGGGCAAAATATGCCTTTGCTATGAATAGTGCAACATCAGCTTTACATGTAGCTTGTTTGGCATTGGGATTGAAAAAAGGAGATGTCCTTTGGACATCTCCGATTACTTTTGTTGCATCGGCTAATTGTGCATTGTACTGTGAAGCAGATGTCGACTTCGTTGATATTGACCCAGATACCTATAATCTTTCAGTTGATGCTCTAAAAGAAAAATTAGAAATTGCTAAGAAAAATAATAAATTACCAAAAATTGTAGTGCCTGTGCAT…
Immune evasion	Capsule	ACICU_00077	ACICU_00077	ACC55389.1	GCA_000018445.1	CP000863.1	ACICU	CMP-N-acetylneuraminic acid synthetase	ATGCAACTGGCGGTTATTCCTGCGCGAGGTGGAAGCAAAAGAATTCCTCGTAAAAACATTAAAGACTTCTACGGTAAGCCCATGATTGCGTGGTCTATAGAAGCAGCACTGAAAAGTGAATGTTTTGACGAGGTCTGGGTCTCGACTGATGATCAAGAAATTGCAGATATTGCAGTTAAGTTTGGAGCGAAAGTTCCATTTCTGCGACCAGCTCATTTGTCTGATGATTATGCAACTACAGCAGATGTCATGCAGCATGCGACACAAGCTTTTGCTCAATTACAGGGACAATCGCCAGACTTTGTTTGTTGTTTATATGCCACTGCGCCGTTTGTACAGGTTGATGATCTGAAAACTGGGTTACAGCTATTACAATCTCATCCACTAGATTATGCTTTT…
Immune evasion	Capsule	ACICU_00078	ACICU_00078	ACC55390.1	GCA_000018445.1	CP000863.1	ACICU	UDP-3-O-[3-hydroxymyristoyl] glucoSpore coat polysaccharide biosynthesis protein, predicted glycosyltransferase N-acyltransferase	ATGAAGTTTTGTTTTAGAGCGGATGCATCTTTATATATAGGCTCTGGGCATGTGATCCGCTGTTTAACGATAGCTGATGCTTTAGCCCAACATGGACACGAGAGCTATTTTATTTGTCGCCCGCATCAAGGCAATTTAATCGAGTTTGTAAAGCAGCGTGGCTATATGGTTCATGCTCTTTCAGAGCCATTATTTAATATGTCTTTAGAGTTTTCTGAGTATCAACGTTGGTTGGGTGTAACAGAGCAACAAGATGCCCAAGAGACGCTAGCAGTTTTAATAGAATACCCAGTAGACTGGATGATTGTTGATCACTATGGTTTGTCAGCAATATGGCAGCAAATAATTCGCCCAGAGGTTAGTCGTATTGTCGCTATTGACGATTTGGCAAACCGCAAA…
Immune evasion	Capsule	ACICU_00079	ACICU_00079	ACC55391.1	GCA_000018445.1	CP000863.1	ACICU	Acetyltransferase, including N-acetylase of ribosomal protein	ATGTTAGATCAAAAGAATGCTCAGCTCAGGCTCCTTGGTCATGATGATCTAGAAATGGTACTGCAATGGCGCAACCATGATGACATTCGTAAATGGATGGTTAACTCGGATATTATTACTTTAAGTGACCATTTCGCTTGGTTTGAGCGGAACAAGAATAGAACTGATCGATTATTTTATATTTTTGAATATCAGCAGCAACCACAGGGGTACATCTCCTTTGTTATGATCCCAAATAGTACAGCTTATGAATGGGGTTTCTATATAAAACCCGATGCTGAAAAAGGAATGGGACAGTTGCTGGGTAACATTGCACTGAATCATGCATTTAATAAACTTGGTTTAGAAAAAGTTTTTGGTCAGGTTTTATCATTTAATGATAAGTCTTTAAATTTTCAT…
Immune evasion	Capsule	ACICU_00080	ACICU_00080	ACC55392.1	GCA_000018445.1	CP000863.1	ACICU	Sialic acid synthase	ATGAGCAAAAAAATTACAATTAATAATCGTGATATCGGTACAGACTTTCCACCGTATGTGATTGCTGAGCTTTCTGCGAACCATAACGGGCGTTTAGAAACGGCACTCAAGATTATTGAAGAAGCGAAGCGCTGTGGTGCTGATGCAATTAAATTGCAAACATATAGTGCCGACACTATTACATTAAATAGCCAAAACGAAGAGTTCATGATCCGTGGTGGTTTATGGGATGGGCAGTCTCTATATGAGCTTTACCAAAAAGCACAAATGCCATGGGAATGGCATAAACCGCTTTTTGACCACGCGCGTGCTTTAGATATTACGATTTTTAGCTCACCATTTGATCGTACTGCAGTTGATTTACTTGAAGACCTTAATGCACCAGCATATAAAATTGCC…
Immune evasion	Capsule	ACICU_00081	ACICU_00081	ACC55393.1	GCA_000018445.1	CP000863.1	ACICU	membrane protein	ATGACCTTAGGTTTGAAAATAGCACCGCTCATAAACTTGTCTATCCGAGCACTGACGCTTCTGGGCAAGTTTATTTTACTTTTTTATATGGCAAAATTTCTTAGTGCTGAAGAGGTCGGTGTTTATGGTCTATTTGTAGTATTGGTGAGTTACTCATTATATGCTGTAGGATTTGATTTCTATACATTTTCTACACGTGAGCTTGTGCTAAAAGATAAAAAAGAATGGGGAAGCTTTTTAAAAAGTCAAAGTTTTTTAATAATTTTTGCTTATATTGTTATATTACCAATTATTCTTTTCCTTGCTAGTTACTCGATTCCAACTAAGTGGTTATTTTTTTTGGGTTTGCTGATAGTTTTGGAACATTTAAATCAGGAACTCATGCGGCTTTTGATTATT…
Immune evasion	Capsule	ACICU_00082	ACICU_00082	ACC55394.1	GCA_000018445.1	CP000863.1	ACICU	hypothetical protein	ATGAATTTCTTAATATTGATAAATTCTGCCCCCAACTATAAATATTTCTTTTATGAGTTAGCGAAAGAAATAGAAAGCCGTGGGCACAACATTTATTTTGCTATAGATTCTCATCGTTCAAAGTATCTTGAACCATTACCTGAATTAGATAATAATCAAAATTCTTTCTTTTTTGATAGCTATTTAGAGAAAAATTTTGATAAAAATTTAAGTGTTTCACACAATAATAATCAAGAATATTGGGGAGATTATTTTTATTCGGATTATGATCGTTTTTTAACGCATGATTTTAATTTAAATAAAGATAAAAATTATTGGCTTAATGTAAAAGTTAGTCTAGATTCTTTTTTTGAAGATATTATAAAAGATAAACAAATTGACTTTGTTTTGTATGAAAAT…
Immune evasion	Capsule	ACICU_00083	ACICU_00083	ACC55395.1	GCA_000018445.1	CP000863.1	ACICU	hypothetical protein	ATGACATTATTTATGTATTGTTTTCTTTGTTTAATAGCTTTAGGTTTTACTTTTGTGCAAAAAAAACATTTTCTAAATTATGTTTTTATTTTCTCCTGTTTGATGGGGTGGTCTATTGTTGTGCGGTTTAACTCAATTCAACAAGATTTGATAGTTTATTCGGAGGTAATGACTTATGATTGGGAATTTTTTAAAAGCTTTTATGTATTAAGAGAGCCAGTTTATTGGATTACAAGTAAATTTCTTTATGATTTTTTTAAAGATCCTATTTTTGTATTTATTATATGGGATGCTATAATTTTTAGCTTACTTACCTATGTTGCTTATAAAAAAGATGTAAAACCATATTTTATTTTGGTTTTTATATTGTTCTTTCCTAATGTTATGGGTTTTTTAAAC…
Immune evasion	Capsule	ACICU_00084	ACICU_00084	ACC55396.1	GCA_000018445.1	CP000863.1	ACICU	hypothetical protein	ATGAATGCTTCTTTAATTCTGTCTCATAAAAATATTGATCATATTTATAATTTGGTGCAACAAATACTTGATTCTAATTTTTATATTCACATTAATTTAAAGGTTAATTTTGTTAAAATAAAAAAAGCTACTTCTAATATAGGAAATATTTTCTGTGTGGAAAATCGGGTTGATAGTAAATGGGCTAGATATAGTATAGTGAAAGATATTCTTAATTTAATGAACTATATTTTACAGCAAGATACTCGGAATAAATATTTTCATTTAATTAATAGCGATGATGTTATTTCAATCAACGAACAGGTTTGGGACGACTCTACAATATATATGGAATATGTAGGGACAGGATTATTTTCTCGTTCAAAGTACTTCTTCATTGACTCTGCTTTAAGTAATATT…
Immune evasion	Capsule	ACICU_00085	ACICU_00085	ACC55397.1	GCA_000018445.1	CP000863.1	ACICU	hypothetical protein	ATGGCTCATAAACCTATAAAGTATTTTGAAGGTTTAGCAAGAGATAATCAGCAAGTTAATTTTTTTGTCCACATGGATATAAAGACTAATTTTGTTAATCCTGAAATTAAAAATTTATATTTTTTAAAAGATGAGTTAAGAGTAGATGTTAAGTGGGGAGGATTTTCGCAAGTACAAGCTACCCTCAATTTACTTTCTTTTGTATTCCATAATTCCGATTCTGAATTTTTTCATGTAGTAAGTGGTGAAGATGTTATTCTATCAACAAATAAAAATTTATCTGAAACTTTAACTTGGAGTAATTCTAATATTTTTATGGAACTTACGGACTCTCCTCGACATAGATATCGTGTAAGATTTTTTGCTCCCCATGTTGAGACTAGATGGCAACGTAAGCTA…
Immune evasion	Capsule	ACICU_00086	ACICU_00086	ACC55398.1	GCA_000018445.1	CP000863.1	ACICU	Glycosyltransferase	ATGTTGCAGTTTTCTGTATTGTTATCTTTATATTTCAAAGAGAAACCCGAATACCTAGAAAAATGCTTTGCAAGTATTTGGGATAATCAGAGCTTAGAACCTAGTGAAATTGTATTAGTTTTAGATGGTTCAATTGGGGATGAGCTTGATGCATGTGTACAAAAGTGGAAGTTAAAAATTGGTGATTGCTTAAAAGTAGTTGCGCTACCTCAAAATGTTGGGCTTGGAAAAGCATTAAATGAAGGTTTGAAACAGTGCAGTTATGATTGGGTATTCCGTATGGATACGGATGATATTTGTACCCCTGATCGTTTTGAAAAACAGGTTGCTTTTATAAAGCAGAACCCTGATGTTGTTCTGTTTAGTGGACAAGTGATGGAGTTTGATAAAGACATTACT…
Immune evasion	Capsule	ACICU_00087	ACICU_00087	ACC55399.1	GCA_000018445.1	CP000863.1	ACICU	Sugar transferase	ATGATTAAGTTCCGTTCTATGAAAGATGCATTTGATGCTCAAGGAAATCCATTGCCAGATGAAGCTCGTATTACTCCATTTGGTCAAAAATTGCGTTCAACTAGTCTGGATGAAATGCCGCAGCTCATTAATGTACTGAAAGGTGACATGAGCGTAGTGGGTCCGCGTCCAATGTTAAAAGACTTTGTTGCTTTATATTCACCCGAACAAGCTCGTCGTTTAGAAGTTCGCCCAGGAATGACGGGTTTAGCTCAGGTAAGTGGTCGTAATGAACTTGATTATGAAGAACGATTTAAGTGTGATGTATGGTATGTAGATAACCACAACATTTGGGTTGATTTCAAAATCATGTTTAAAACAGTCAAAGTGATGTTAAAACGTGAAGGAATCAATGCTCCA…
Immune evasion	Capsule	ACICU_00088	ACICU_00088	ACC55400.1	GCA_000018445.1	CP000863.1	ACICU	UDP-glucose pyrophosphorylase	ATGATTAAAAAAGCAGTTTTACCAGTAGCCGGTTTAGGTACACGTTTTCTACCCGCAAGTAAGTCTATTCCAAAGGAAATGGTTACCGTTGTTGATCGTCCTGCAATTGAATATGTAGTACGAGAAGCGGTAGAAGCTGGAATTGAGCAAATTATTTTGGTTACTCATTCATCGAAAGCATCAATTGAAAATTATTTTGATCGTAACTTTGAGTTGGAAACCACTCTAGAGCAAAAGAAAAAATTCGATTTACTTGCAGAGATTACTCAAATTGTGCCTGAGCATGTGAGTGTAGTAAGTGTTAGACAACCTCAGCCTTTAGGCCTAGGGCATGCTGTTTTATGTGCAAAGAGTGTTGTTGGTCAAGATGATTTTGCTGTGCTATTACCAGATGTATTA…
Immune evasion	Capsule	ACICU_00089	ACICU_00089	ACC55401.1	GCA_000018445.1	CP000863.1	ACICU	predicted UDP-glucose 6-dehydrogenase	ATGAAAATCGCGGTATTTGGAACCACCTTACATGCTGGTGTAATGGCAGCATTATTAGCTGAATATGGCAATCAGATCTATTGGTGTACAAGTGTCACCTGTGAAGAAAACATTTCTATACTTTCTTATCAAGACCAAGAAGTTAATCATTATTTAAATAAACAGAGAAAAGCAGGTTTTTTAAAAGAAAGTCCTTTTTCTGAAATTCCTTTAGATATTGAAGTTTATTTATTTTGTTTTAGCCCAACACAAATCGAGCTTGCTTTAAAAACCGTTGAAAAGTTGAGCGAGCGCCCGATAGTTCATCCACGTTTAATGATCAATGGCTCTACTTTTGGTCTACATGGTACGAATCAATTAAAACAACATTTGCCAAAAGATGAGTGGGTTTATTTTCCT…
Immune evasion	Capsule	pgi	ACICU_00090	ACC55402.1	GCA_000018445.1	CP000863.1	ACICU	Glucose-6-phosphate isomerase	ATGAGTAAATCTATCGAGAAGTTTCCTAAAGAGTTAGTCTCGCCTATAGCACAGCTTCATTCCTTGGTTGAGAAGAATTCAAAATTACATATCAAAGAATTATTTGCAGCCGAGCAAGACCGCTTTCAAAACTATTCGGTAAAGTTCGATCAATTGGTTTTTGATTATAGTAAACACCGTATAACTAAAAGTGTTTTAGAACAATTGTTTGCTTTAGCAAAGACGAAACAATTGACTCACTGGATTGAGCGCTTATTTTCCCAAGACAAAGTCAACTGTACTGAGCAGCGTGCAGCTATGCACTGGGCCTTACGTTTACCATCGGAATATTCTAAATTTCCTGAACTCACAAAACAGGTTCATAATCAATTACAGCGTATGTACGCTTTGGTTGAAAAA…
Immune evasion	Capsule	ACICU_00091	ACICU_00091	ACC55403.1	GCA_000018445.1	CP000863.1	ACICU	UDP-glucose 4-epimerase	ATGGCTAAAATTTTAGTTACAGGTGGTGCAGGTTATATTGGTTCGCACACTTGTGTAGAGCTCTTAGAAGCAGGTCATGAAGTTATTGTATTTGATAATCTTTCAAATAGTTCAAAAGAATCTTTAAATAGAGTTCAAGAGATCACTCAAAAAGGTTTAACTTTTGTAGAGGGTGATATTCGGAATTCTGGTGAGCTTGACCGAGTGTTTCAAGAGCATGCAATTGATGCGGTTATTCATTTTGCAGGTTTAAAAGCAGTAGGTGAAAGCCAGGAAAAACCGCTTATTTATTTTGATAATAATATTGCAGGCAGTATTCAACTGGTGAAGTCAATGGAGAAAGCTGGTGTTTATACATTAGTATTTAGCTCCTCTGCGACCGTATATGATGAGGCAAAT…
Immune evasion	Capsule	ACICU_00092	ACICU_00092	ACC55404.1	GCA_000018445.1	CP000863.1	ACICU	Phosphomannomutase	ATGACTACTTTAACGTGTTTTAAAGCTTATGATATCCGAGGCAAACTCGGCACCGAATTGAATGAAGAAATCGCCTATAAAATTGGCCGCGCTTACGGACAAATCTATAAACCAAAAACTGTGGTTGTAGGTTGTGATATTCGTCTAAGCAGTGAGGCTTTAAAACAAGCGACCATCCGCGGTTTAAATGATGCGGGTGTGAATGTGCTTGATTTAGGCATGACGGGTACTGAAGAAGTGTACTTTGCCGCTTTTCATTTAGACGTACAAGGTGGTATAGAAGTAACTGCGAGTCATAACCCAATGGACTATAACGGTATGAAATTGGTTCGAGAAAATGCTCGTCCAATTAGTGCCGATACTGGTTTAAAAGAAATTCAGGCTTTAGCAGAGACCAAT…
Immune evasion	LPS	lpsB	ACICU_00440	ACC55752.1	GCA_000018445.1	CP000863.1	ACICU	Lipopolysaccharide core biosynthesis mannosyltransferase LpsB	ATGAAAGTGATGCAACTTCTCCCAGAACTTAATAGCGGTGGCGTAGAACGCGGCACACTGGAAATTGCACGTGCACTGGTTGCACAAGGTCATCAGTCTCTAGTTGTGTCTAATGGCGGGCGTTTGGTCTCACAACTTGAAGCTGAAGGTTCCACACACTTAACGCTGCCTATCCATAAAAAATCATTGTCAAGCTTGTGGCAAATCCGTCCATTACGTCAGCTGATTGAAGAGCACCAACCAGACATTGTACATGTGCGCTCTCGCGTACCTGCGTGGCTAACCCACTTCGCTTTAAGAAAAATACCAGCGAATAAACGCCCTCACCTCATTAGCACGGTACATGGTTTCTATTCAGTTAATCGTTATAGTGCGATCATGACTCAGGCAGAAAAAGTG…
Immune evasion	LPS	lpxA	ACICU_02088	ACC57400.1	GCA_000018445.1	CP000863.1	ACICU	Acyl-[acyl carrier protein]--UDP-N-acetylglucosamine O-acyltransferase	ATGAGCAATCACGATTTAATCCATTCTACCGCCATTATTGATCCATCTGCAGTGATTGCTTCAGATGTTCAAATAGGACCTTATTGTATTATCGGTCCTCAAGTGACTATTGGTGCTGGTACTAAATTACATTCTCATGTGGTTGTAGGTGGTTTTACCAGAATTGGCCAAAATAACGAAATCTTTCAATTTGCAAGTGTTGGCGAAGTTTGCCAAGACCTCAAATATAAAGGTGAAGAAACGTGGCTTGAAATTGGTAACAATAATCTAATTCGCGAACATTGCAGCTTACATAGAGGTACGGTGCAAGATAATGCATTAACCAAGATAGGTAGTCATAACCTATTAATGGTAAATACACATATTGCACATGATTGTATCGTAGGTGACCATAATATC…
Immune evasion	LPS	lpxB	ACICU_01697	ACC57009.1	GCA_000018445.1	CP000863.1	ACICU	Lipid A disaccharide synthetase	TTGGCAAACCGAAAACTTAAAATAGGCATTGTAGTTGGAGAAGTTTCTGGAGATACGCTCGGCGTAAAACTCATGCGTAGTTTTCGCGAGCAGGGAATCGATGCTGAATTTGAGGGAATCGGTGGCCCTCAAATGATTGCGGAAGGTTTTAACAGTTATTACCCAATGGAAACTCTGTCTGTGATGGGCATTGTTGAAGTATTAAAAGACTTAAAAAAACTATTCGCCGTACGTGATGGCTTAATTAATCAATGGACTCAGCATCCAGTTGATATTTTTATTGGTATTGATGCACCAGACTTTAACCTCAGACTTTCGAAAAGTATCAAAGAAAAGAATCTTCCAATAAAAACAGTTCAATATGTGAGTCCATCAGTTTGGGCATGGCGCCAAGGGCGA…
Immune evasion	LPS	lpxC	ACICU_03528	ACC58837.1	GCA_000018445.1	CP000863.1	ACICU	UDP-3-O-acyl-N-acetylglucosamine deacetylase	ATGGTGAAACAGCGTACTCTCAATCGTGTGGTAAAAGCGAGTGGAATAGGTCTTCATAGCGGTCAAAAAGTGATGATCAATTTCATTCCACATACCGTGGATGGAGGTATTGTATTTCGCCGTATCGATTTGGATCCACCTGTCGATATTCCTGCTAATGCATTGCTGATTCAAGAAGCATTTATGTGTTCAAATCTTGTCACTGGCGATATTAAAGTCGGGACAATCGAACATGTGATGAGTGCGATTGCCGGTTTAGGAATCGATAACTTAATTGTGGAAGTGTCCGCATCCGAAGTTCCAATTATGGATGGTAGTGCTGGTCCATTTATTTATTTGCTCATGCAAGGTGGCTTGCGTGAACAAGATGCTCCTAAGAAATTTATAAAAATATTAAAG…
Immune evasion	LPS	lpxD	ACICU_02090	ACC57402.1	GCA_000018445.1	CP000863.1	ACICU	UDP-3-O-[3-hydroxymyristoyl] glucosamine N-acyltransferase	ATGAAAGTGCAACAATATCGTTTAGATGAATTAGCTCACCTTGTTAAAGGTGAGCTAATTGGTGAAGGTAGTCTTCAATTTTCAAACTTGGCGAGTTTGGAAAATGCAGAGGTTAACCATCTTACTTTTGTGAATGGTGAGAAACATCTTGATCAAGCTAAAGTAAGTCGTGCGGGCGCTTACATTGTTACCGCAGCTTTAAAAGAACATCTTCCTGAAAAAGATAATTTTATTATTGTTGATAATCCCTATCTTGCGTTTGCAATCCTTACCCATGTATTTGATAAAAAGATTAGCTCAACAGGCATAGAAAGCACTGCCCAAATTCATCCATCTGCTGTTATTTCCAAAACTGCTTATATTGGTCACTATGTGGTTATTGGTGAGAATTGTGTAGTT…
Immune evasion	LPS	lpxL	ACICU_00441	ACC55753.1	GCA_000018445.1	CP000863.1	ACICU	Lauroyl/myristoyl acyltransferase	ATGAGCCAAAAGCAGCCTTATACGCCCGGTGAGTTTCAATGGTCCTTTTTGTTACCTAAATATTGGGGTGTGTGGATTGCGATTACTTTCTTGATGCTTTTGGCTATTTTGCCGTGGGCAATTCAATGGCGCTTAGCTCATGGATTGGCAAACCTTGCTTGGAAATATTTAAAATCTCGTCGTAAAACCACAATTCGTAATTTAGAGGTTTGCTTTCCAGAATGGACACCTGAAAAAGTACAGCAACAAGCAAAACAAGTTTTTGTAGATATGATGCTTGGTATTTTTGAGACCTTAAACGCATGGTATAAGCCTTACTGGTTTAAAAACCGTGTCACTATTGAAGGCTTAGAACACATTACCAATGCACAAGCTCAAGGCAAAGGTGTTTTATTGCTT…
Immune evasion	LPS	lpxM	ACICU_02853	ACC58165.1	GCA_000018445.1	CP000863.1	ACICU	Lauroyl/myristoyl acyltransferase	ATGAACTATCAATTACTCAAAACATTTAGCCGCCAACCCATTCAATTTGGGCGTTTTCTTGCTCGTCTGTTAGCAGGACTTGTAAATACTCTAAAAATTACTAGAACATCAAAAAGTATTGAGCTTAACTTAAGAATTGCGCTTCCGTATTTAACACCTCAGCAGCGTATAGCGATTACAGAAAAAGCTGTAAGAAACGAATTAACTTCATATTTTGAGTTTTTAAGTATTTGGGGCTCATCAAATAGTAAAAATATCTCACGCATTCACCGTATTGAAGGTGAACATTTTTTTCATGAAGCATTGGCTGCAAAAAAAGGTGTAGTTCTTATTGTTCCACATTTTGGTACGTGGGAAGTCATGAATGCATGGTGTGCTCAATTCACATCAATGACCATT…
Cell envelope/membrane/Wall		lptE	ABUW_3360	AKA33056.1	GCA_000963815.1	CP008706.1	AB5075-UW	hypothetical protein	ATGCACTTAGCCCAACGTTTAGCCGCTGTTGTTTTAACCTTAGGCCTTAGTGCAGGCTTAGTCGGGTGTGGTTTCCATTTAAAAGGAACTAACCCGACTGCGACTCCACTTGTTTATAAAAAATTAAGCCTTGAGTTACCGGCAAAAACCGATGACCTTGAAACACAATTAAAAGTGTATTTAACGGCAAATGGTGTTCAGCTCAGCAATGACAATGACGCCTATGTTCTTCGTGTTTTAGAATACACGCCTCGTCGTCAGCTTCTAAATGGTAAACTTACAGAAGTGTTATTACGCTTGACTGTAACTTTCCAAATCGAAGACCGTCAAGGTAATAAAATTACAGAGCTGCGTACTTTAACCGCAGCTCGTAGTTATCAATATGATTTGGCAACGGTC…
Cell envelope/membrane/Wall		lpxL	ABUW_3447	AKA33143.1	GCA_000963815.1	CP008706.1	AB5075-UW	lipid A biosynthesis acyltransferase	ATGAGCCAAAAGCAGCCTTATACGCCCGGTGAGTTTCAATGGTCCTTTTTGTTGCCTAAATATTGGGGTGTGTGGATTGCGATTACTTTCCTGATGCTTTTGGCTATTTTACCGTGGGCAATTCAATGGCGCTTAGCTCATGGATTGGCAAACCTTGCTTGGAAATATTTAAAGTCTCGTCGTAAAACCACAATTCGTAATTTAGAAGTTTGCTTTCCAGAATGGTCACCTGAAAAAGTACAGCAACAAGCAAAACAAGTTTTTGTAGATATGATGCTTGGTATTTTTGAGACATTAAACGCATGGTATAAGCCTTACTGGTTTAAAAACCGTGTCACTATTGAAGGCTTAGAACACATTACCAATGCACAAGCTCAAGGCAAAGGTGTTTTATTGCTT…
Cell envelope/membrane/Wall		lpsB	ABUW_3448	AKA33144.1	GCA_000963815.1	CP008706.1	AB5075-UW	glycosyl transferase, group 1	ATGAAAGTGATGCAACTTCTCCCAGAACTCAATAGCGGTGGCGTAGAACGCGGCACACTGGAAATTGCACGTGCACTGGTTGCACAAGGCCATCAATCTTTGGTTGTTTCAAATGGCGGCCGACTAGTGTCCCAACTTGAAGCTGAAGGTTCTACTCATTTAACGCTGCCTATCCATAAAAAATCATTGTCGAGCTTGTGGCAAATCCGTCCATTACGTCAGCTTATTGAAGAACACCAACCAGACATTGTACATGTGCGCTCTCGCGTACCTGCGTGGCTAACCCACTTCGCTTTAAGAAAAATACCAGCGAATAAACGCCCTCACCTCATTAGCACGGTACATGGTTTCTATTCAGTTAATCGTTATAGTGCGATCATGACTCAGGCAGAAAAAGTG…
Cell envelope/membrane/Wall		pbpG	ABUW_3638	AKA33323.1	GCA_000963815.1	CP008706.1	AB5075-UW	D-alanyl-D-alanine carboxypeptidase family protein	ATGTCTATTTTGCTTAGTTTGAGTTCAACAAGCTTTGCAGAACTCGTCAATAACCCGTCTTCAGGGAGTACTGGTACTGCAAGTTTAAATTGGTCTGCAGCGGATGCTAGTCAACTTTTAAATGATGAAGATGATGAACCGACTCCGCAAGGTTCAACTTCTGTAACTACAACATTGCGTGGCAGTAATGCACCAAGAGTTATTACTTCTGCCCCTAAAGTTGCTCCAATCCGTGATACTGTGGGTTATAACGCCCAGCCGAGTGTCAGTGCACGTGCTGCACTTGTAATGGATGCGCAAACAGGTGAGGTACTTTATAGTAAAAATACCAACGCATCAGTGCCGATCGCTTCTATTACTAAATTGATGACAGCAGTTGTAACGGCAGATGCCCGTTTA…
Cell envelope/membrane/Wall		wza	ABUW_3831	AKA33501.1	GCA_000963815.1	CP008706.1	AB5075-UW	polysaccharide export protein	GTGAAGTATTGCCAGTTTTTTTCTGTTCTTGCCTTAAGTTTAAGTGCTGCGAGTTGTGCAGTTACTTCCGGTTTACAAACTTATGACATCCCAAGTGAAGGCGTTTATAAAACCGACCTTGGAACTACGGTTAATGTCGTTAAAATTTCACAAGACACTCTACCTGTAATACAGCCTGCACAGGTTGATTATCAACGTGACTATGCAACTCTATTTAAAAACCAACAGCCAATATATCGTTTAAGCCCTGGAGATGTTCTTTCGATTCAACTTTGGGCCTACCCTGAAATTACACCACCTGTAAATAACGTTAATAATGAACAATCTGTACAAGCAAGTGGTTATCCAATCGATCAAACTGGTTATATCCAGTTTCCTCTAGTGGGACGCTATAAAGCA…
Cell envelope/membrane/Wall		ptp (wzb)	ABUW_3832	AKA33502.1	GCA_000963815.1	CP008706.1	AB5075-UW	protein tyrosine phosphatase ptp	ATGCAATTTAAGAATATCTTGGTGGTCTGTATTGGAAATATCTGCCGTAGCCCTATGGCAGAGTATTTTTTAAAACAGCAATACCCTCAGTTAAATATTGAGTCTGCCGGTATTTCAGGGCTTATTGGTCATCAAGCAGATGAAAAAGCTCGACTTTGTATGCAACGATTAGGCATTGATATGCAACCACATGTAGCTCGTAAGCTAAATGCTGAACATATTAAAAAAGCTGACCTTATTTTAGTCATGAGTCAAAACCAGCAAAAACATATTGAACAGACTTGGCCCTTTGCAAAAGGTAAAACCTACCGCTTGGGCCATTGGCAGAATCGAAATGTGCCCGATCCATATCGACATGAGCAAGCTGTATTTGATGAAACTTGCCAACTCATTCAGCAA…
Cell envelope/membrane/Wall		ptk (wzc)	ABUW_3833	AKA33503.1	GCA_000963815.1	CP008706.1	AB5075-UW	tyrosine protein kinase ptk	ATGAACCAACAGAATACTAATACCGAAGATACAATTGACTTAAAAGAATTGTTTTTTTCACTGATTGCTCAGTGGAAACTCATTGCTCTATGCGTTATTTTAAGCGTTGTATGTGCCCTACTCTATTTACGTGTAACGCCAGATACCTATTCGGTAGATGCTTTAGTTCAGGTTGAGGACAGTAAAGGGGCTTCTGCTGCACTTTTAGGTGATTTGTCAGATATGATTGAGCAAAAATCTCCTGCTCAAGCTGAAATCGAGATTTTAAAATCTCGTTTGGTTTTGGGCTCAGTCATTAAAGATTTACATCTTAACATACAAGTTTCTAGCACTGAAAATACACTTACTCATCGCTTATTAAGTGATACTGATTATAAAACTGAATATACAAAAAACTCT…
Capsular polysaccharide		ptk	ABBFA_003461	ACJ58440.1	GCA_000021145.1	CP001172.1	AB307-0294	Tyrosine-protein kinase ptk	ATGAACCAAAATACTAATACCGAAGATACCATTGATTTAAAGGAATTATTTTTTTCACTGATTGCACAGTGGAAACTAATCGCACTCTGCATTATTTTAAGTCTTGTATGCGCACTACTTTATTTACGTGTAACACCAGATACCTACTCGGTTGATGCTTTGGTTCAAGTTGAAGACAGCAAAGGTGCTTCTGCTGCACTTTTGGGCGATTTGTCCGATATGATCGAACAAAAGTCACCAGCGCAAGCTGAAATTGAAATTTTAAAGTCTCGGTTGGTTTTAGGCTCGGTTATTAAAGAACTACATCTAGATATTCACGTTTCTAGCACCGAAAACACACTTACTCACCGTTTATTAAGTGATACTGAATATAAAACTGAATACACTAAAAATTCAGTT…
Capsular polysaccharide		epsA	ABBFA_003459	ACJ58143.1	GCA_000021145.1	CP001172.1	AB307-0294	EPS I polysaccharide export outer membrane protein epsA precursor	GTGAAGTATTGCCAGTTTTTTTCTGTTCTTGCCTTAAGTTTAAGTGCTGCGAGTTGTGCAGTTACCTCCGGTTTACAAACTTATGACATCCCAAGTGAAGGCGTTTATAAAACCGACCTTGGAACTACGGTTAATGTCGTTAAAATTTCACAAGACACTCTACCTGCAATACAACCTGCACAGGTTGATTATCAACGTGACTATGCAACTCTATTTAAAAACCAACAGCCAATATATCGTTTAAGCCCTGGAGATGTTCTTTCGATTCAACTTTGGGCCTACCCTGAAATTACACCACCTGTAAATAACGTTAATAATGAACAATCTGTACAAGCAAGTGGTTATCCAATCGATCAAACTGGTTATATCCAGTTTCCTCTAGTGGGACGCTATAAAGCA…
Iron uptake	Acinetobactin	barA	ACICU_02574	ACC57886.1	GCA_000018445.1	CP000863.1	ACICU	ABC-type multidrug transport system, ATPase and permease component	ATGTCTGATTTAAAGTTATCTCATCTGATGACAGACTCTTCCTTGGCACCTGCACTCAAGCCAGCATTTCCTAAATTATTTGCAGGAACGCTTGCTGCCGTATTTTCTGGTTTAGCCATTTTAACTGCCTTGTGGGGCATGATTCAGTTGATTGGTTATTTATCTTCTTATTGGGTGATCTTTTCAGCGGTTTTTTGGATAGTCGGGGCGGCATTGGCAGCACTAGCTTCATGGTTAGTGCATGATGCAGAGGCTGGATTTTCGGCACGATTACGTCGTCAAATTGCTCATCATTTAATTCGGTTACCTAACACAACCCTATCAAAACAGGGTGACCAAAACTTAAAACGACTGGTTTCAGATGATATCGCAACCTTACACCATATGGTGGCACATTTA…
Iron uptake	Acinetobactin	barB	ACICU_02573	ACC57885.1	GCA_000018445.1	CP000863.1	ACICU	ABC-type multidrug transport system, ATPase and permease component	ATGAATACTCCTGCTAAATTAAATAAAGATCAGATTTTTTCGATGCTTCCTCGTGCGGCCAAACAAAAATTAATTATTGTTGGTATCGGATGGATCATTGTTGCAGCAATTGAAGCAATCGCATATACCGTCTTGGCATTTGCAATTGTCAATCAATGGTCACCAAGCTGGGTTCTCATCAGTGCAATTGCAGCAATATTAGTGACAGTTATAGTCACTCGTGCTGGCTTCCTTACTGGTGTGCGTTTAGCAGGGGACCTATTTGCTGAGTTAGGCAAATCTTTAGCTCGTGCCAAGCTCTCTTGGTTTACCAATGAACAGCGTGCTCAGATTAAGACAATTGCTGGACAGGGAATTCCTGGGTTTATGAGTATTCCTGCTCATCAATTGCAAACCTTT…
Iron uptake	Acinetobactin	basA	ACICU_02588	ACC57900.1	GCA_000018445.1	CP000863.1	ACICU	acinetobactin biosynthesis protein	ATGCTAAAAGATTTGAGTCAAAATTTAGGGCAAATGAATGATAAAAATAACAATGTAGAAAATTTCTTAAAGCAAATTTATGAAAATATTTTTGATCAAAATTCCAATCGAACAGCACTCATTTTTGAAAACCGTAGCATTAGTTATGCTGAGGTAGGGACTCAGGTCGCCAAGGTTATGTATGCGCTAAAAATGCAAGACTTGGCAACAGGGTCGGTGGTTGCAATTTGTCTGAGAAAAAGTCCTGAGCATATTTATACCGCTTTAGCATGTGCGCTCACTGGCATCATTTGGCTACCTGTAGATATGGATTCTCCGCCGTCGCGACTGAACTATTTATTGACGAATAGTCGGGCAGATGTTGTGGTGAGTGACTCATCCATTGCAGGTGTGCAAACA…
Iron uptake	Acinetobactin	basB	ACICU_02587	ACC57899.1	GCA_000018445.1	CP000863.1	ACICU	Non-ribosomal peptide synthetase module	ATGTTGGAACAATTTTCCAAATCGCCCTCTCTCCTTTCGGTTACTGATTACGAAGAACATATCTGGATGTTGCAATTACAACAGCCTGAACAAGTTAACCGACGTTTTAATCTATGGAAACTTAATCAAGATTTAGACATTCAACTGCTCATTAAAGCAATTCAAGACATCATTAAAACTACACCTGACTTAAATGTCCGCTATACATTTAGTGTCGAAGGTGATTTATACAAATATCCATTTGATGACCATTCAGCTTGCCTAGAAGTAAAAAAGAGTAATACAGAACACGTATTTGAGCAGGTAAATACCTTAAAAGCACAAGCATGGAATGCAGAATTTCATCCCCCTTTTTTTACAAGTCTTGTAGAAACTGAACAAGACTATTTTCTTATTTTA…
Iron uptake	Acinetobactin	basC	ACICU_02580	ACC57892.1	GCA_000018445.1	CP000863.1	ACICU	Lysine/ornithine N-monooxygenase	ATGAAAAAAATAGATATTACCGGAATTGGTATTGGGCCATTCAACTTAGGTTTAGCTGCTCTTTTGTCTCATCATCCCGAAATCAAAAGCGTATTTTTAGAACGCAAACCAGAATTTCGATGGCATGAAGGACTGCTATTGCAAGGTACGACATTACAAGTTCCTTTCTTTGCCGACTTGGTTACTATGGCCAATCCTTGCCATCCCTTAGGCTATATTAATTATTTACATCAACATGATCGCTTACATCAGTTTTATTATTACGACAGTTTTTTAATTCCACGCCGTGAATATGACCATTATTGCCGTTGGGCTTCAAAACAATTACCCGATTGTCGATTTGGAGAAAACGTAAGCCATGTGGAATATGACGCCAAGCTGGATAAATTTATTATAGAA…
Iron uptake	Acinetobactin	basD	ACICU_02579	ACC57891.1	GCA_000018445.1	CP000863.1	ACICU	acinetobactin biosynthesis protein	ATGCAAGCGGCCTGCTGGTTTGGTCGCTCTGGCAACGCAACTTTAGGTGGGGTTGCTGCCCACCTCTATGCAGAATTTGACGGTCAATTTATTGATCTACAAAAATTACATTTAGCACTTCAACGACTTTATAAAGAACACCCTATTTTGAGATTAAGTTTGAGTGCCGATGGCATCGCAAACATCATGTCTGAGAAGACTCAACAGATATTAGAAGTCGATGATTTTTCAAAGCTTAGCGATTATCAAATTGAGCAAATGCTCATGCAAAAACGGGAGCAATGGACCCACCAAAAACTTGATCTAAGTCAGGGCCAGACTGCAAGATTTTCTATAAGTGTTCTTAAAAATAATATTTTTCGTTTTCATATAGATACGGACATGATTGCTATAGATCCG…
Iron uptake	Acinetobactin	basE (entE)	ACICU_02578	ACC57890.1	GCA_000018445.1	CP000863.1	ACICU	Peptide arylation enzyme	ATGAAAAAACAGTTGATTGAGTTTGTTCGCTGGTCTCCCGAGAGAGCGCAACACTATCGAAATAAAGGCTATTGGATTGACCAACCTTTGACGCGCATTTTAACGGTAGGGGTTCAATCGCATCCGCATTCGCCGGCAATTATTTGTGGTGAACGTCAGTTGAGTTATATCGAGCTGGATCGGCTATCAACAAATTTAGCTTCTCGACTAGCTGAAAAAGGCTTGGGCAAGGGTGATACAGCTTTAGTACAACTTCCCAATGTTGCGGAGTTTTATATTGTCTTTTTTGCCTTGCTTAAAGCAGGCGTGGTTGTACTCAATGCGCTATATAGCCATCGCCAATATGAACTAAATGCCTTTATTAAACAGATTCAACCTAAGCTTTTAATTGGTTCGCGT…
Iron uptake	Acinetobactin	basF	ACICU_02577	ACC57889.1	GCA_000018445.1	CP000863.1	ACICU	Isochorismate hydrolase	ATGGCTATTTCAAAAATTTCTACTTATCTCATGCCCGAAAGAGAGAGTTATCCAAATAATAAAACAGACTGGCAATTAGATCCTTCTCGAGCTGTTTTATTAATTCATGATATGCAGCGCTACTTTTTAAATTTTTACGATGCTGAAAGTGAATTAATTAAAACGGTTGTTAATCATTTAGTTCAATTAAGAACTTGGGCACATCAGAACAATGTTCCTGTTGTCTATACAGCACAGCCCTATGAGCAGCCAGCGGCAGATCGAGCATTACTGAATGCGATGTGGGGACCGGGTTTGCCAGCCTCAACAATCGATCAGCAAAAAATTATTGATCAACTTTCTCCTGCTGAACATGACATTGTCTTAACGAAATGGCGTTATAGCGCGTTTAAACGTTCG…
Iron uptake	Acinetobactin	basG	ACICU_02576	ACC57888.1	GCA_000018445.1	CP000863.1	ACICU	acinetobactin biosynthesis protein	ATGATTTTATCGCCTGCTGATCAAGAGAGAATTGAGACATTCTGGAATTACTGTTTAAAACATCAATACTTCAATATTGGATATCCTGAATCTGCAGATTTTGATTATTCCGCTTTATTCCGTTTTTTCAAATTCTCTATTAATAATTGTGGTGATTGGAAAGACTATAGTAATTACGCATTGAATTCTTTTGATTTTGAAAAAGATGTGATGGCGTATTTTGCTGAAATTTTTCAAATTCCCTTTGAAGAAAGCTGGGGATACGTAACCAATGGTGGCACAGAAGGTAATATGTTTGGCTGCTATCTGGCGCGTGAGCTATTTCCTGATTCCACATTATATTACTCAAAAGATACGCATTATTCGGTGAGAAAAATCGCCAAATTATTGCAGATGAAA…
Iron uptake	Acinetobactin	basH	ACICU_02572	ACC57884.1	GCA_000018445.1	CP000863.1	ACICU	probable acinetobactin biosynthesis protein	GTGAATAAACATCAATATAATATGTTCTGTTTACCGCCTGCGGGGAGTAGCGCGAGTATTTATCATCCATGGAAAAAGCAGATTTCTGACAATATTCGTATTATTCCTATTGAATATTCGGGTCATGGTATAAAAATAAATGAACCATTGATTGATGATCCTGATCTATTGGCTATGCAAATTGCCAATGAAATACAAGCTTACTCAGACACACCATTTATTTTATTTGGACATAGTGTAGGAGGTGGCTTGATTTGGAAAGTACTCAATTATTTGAATGAAAAACCCATAATTGATCAGTTGAGATTAATTGTTATAAGTAGCCGACCTGAGCACCACTATATTCAACATATGCGGTACAAGCATGAGCTAACCGATGAAAAAATTATTGATGAATTA…
Iron uptake	Acinetobactin	basI	ACICU_02571	ACC57883.1	GCA_000018445.1	CP000863.1	ACICU	Phosphopantetheinyl transferase component of siderophore synthetase	ATGAATACGAAAAAGCAGTTAAGTAGAGGGGCTAATTCATGTCTGGATGAAATAAATATTCAATATGAAAAGCTAACAGCTTTCGGGATAGATATACATAAGGTCCAGCTCAGTGAAATCAAAGAAATACCTCAGCTTGATCATATCTATCAGGAGCTGAATATATTTCTTCCACCGAATATAAAAAGCTCACGCTTCATTCGTCAATTAGAGTTCTTGACGGGGCGCTTAGCAGCAAAATATGCATTACAACGCTTCAATTTACAAGACTCTATTGTCCATCAGGGTAAACAGGGAGAGCCCCTATGGCCCGAAGGAGTGATGGGTGGGATTAGTCATGTTGGATCAAAAAAATCATGTCATGCCATCGCATATGTTAGAAATAACACGCTTAAAGAA…
Iron uptake	Acinetobactin	basJ	ACICU_02570	ACC57882.1	GCA_000018445.1	CP000863.1	ACICU	probable acinetobactin biosynthesis protein	ATGATGCAGACTCAAATATCAGTAGAGCAAAATTTAGATCATATCGGTCAAAAGAAATTTTCATGTTTTTCTACGAAGAATTATTATCTCGAGGTCAACGAATTCGTTAAAACGTTAAATACACCTGCAGCAAATACCGCACTATTGAATGAAGAGATTGCAAAATGCTTTGAAGAAATTAAAAAGCAAGGCCATCAAAATCCAGTTTTAATTGGTGCTATACCTTTTGATATTACAAAGAAAAGTAGCTTAAATTTTTATGCTGATCATAAAAAAATAACACAATCATCTTCTACGATTAATTCATTAAAAAATCGTAATAACATTGAGATAATTAATAAATCATTGCTCATTCAACGACAAAAATTTGAAGGTACAGTACAGCTAGCTTTAGATGCT…
Iron uptake	Acinetobactin	bauA	ACICU_02581	ACC57893.1	GCA_000018445.1	CP000863.1	ACICU	Outer membrane receptor protein, mostly Fe transport	ATGAATCAAAACATTAAAGGTCTTTCAATGAACAACGTTAGCTATAACCGTAATTTTAAAACTGGGAATGATCAAAGAATTAATCACCGTTCTTTTGTATTAAATGGTGTTGCATCTGCACAAATAGCCCTTCGATTAGGCTATGCATTAGGCACCGTATTTGTTCTATGTGCATCAAATACCTATGCTGCTGTTATTGATAATTCAGCAAAAACTCTAGAACAACAAACTGCTCAAACAAATGTAGCAGCTTTACCCGCAATTACCGTAAAAGCTGAACAAGATGATACTTATGCGGGAGGGCAGGTTTCGTCGAAAAGCTCAGTTGGCTTTTTAGGTAATAAAACCGTTATGGAAACCCCGTTTAATACCATTGCGTATACGGATACATATATCGCC…
Iron uptake	Acinetobactin	bauB	ACICU_02582	ACC57894.1	GCA_000018445.1	CP000863.1	ACICU	ABC-type enterochelin transport system, periplasmic component	ATGAACTGGAAGAAAAAGTATGGGGGAGTAGCCCTCATCATAGCGGCAGCTGTCACTCTACAAGCATGTGATCAAAAAGTTGCAGATACCACTCAAGCTTCTCAGAAGCTAGCAGAACCGATTACGGTGAAACATGCGCTTGGAACTACGGTGATAAATCATTTACCGCAACGCGTTGCCGTACTTGATATGAATGAAGCTGACTTTCTAGATCAACTCAATGTCCCGATTATGGGAATGCCAAAAGATTATGTTCCACACTTTTTGGAAAAATATAAAAAAGATGCACAAATTCAGGATTTGGGTGCAATTGTACAGCCCAATATGGAGCGGATATATGCATTAAAACCAGACCTAATTTTGATGACGCCATTACACGTTAATCATTATCAGGAACTG…
Iron uptake	Acinetobactin	bauC	ACICU_02584	ACC57896.1	GCA_000018445.1	CP000863.1	ACICU	ABC-type enterochelin transport system, permease component	ATGCGTATTACAAAGCTGTGGATGATTTATCTGATCGTCATCTGCCTAGCAGTATGTTTTTTATTTTTAAACTCAGGACTAGATTTTGATTACGTCATTCCTAATCGACTTCTGCGTCTTGCCACGATTGTGATAGCCGGTATTTGCGTTGCTTTTTCCTCAATTGTTTTTCAGACATTGGTCGGTAATCGTATTTTGACTCCCTCAATTATGGGCTATGAAGCGATTTATCTCTTATGGCAAGTTTTGTTGTTGTTCTTTTGGGGAACGCATGGACTAAGCCAGTTAGGAATAAATGGTAATTTCTTTATCTCTATCGTTTTAATGCTGCTTTATTCGTGGGTAATCCATAAGTGGTTATTGCCATATGGCAGAAATGATGTCTTTCTCCTGTTGCTT…
Iron uptake	Acinetobactin	bauD	ACICU_02585	ACC57897.1	GCA_000018445.1	CP000863.1	ACICU	ABC-type enterochelin transport system, permease component	ATGCGATTTGGCTTATTCTGTATTTTTATCATTTTATGTATTTGTTCGTTATTGCTGGGGGCTGAACAAATACAGTGGTCTACCTTATTTTCTTTTTCTCATGAGAGTTGGCTCACTCTTACAGCCAGCCGTATTCCTCGTTTAATTACTATTGTGCTTACCGGTATCGGGTTGGCGGTATGTGGCGTCATCTTGCAGCACATTGTGCGTAACAAGTTTGTTGAACCGGAAACTTCGGGTGGTTTAGATGCTGCCAAACTGGGAATTTTAGTGTCGTTAACTTTAGTTCCGGTAACCAGCACGCTGAGCAAGATGATATTTGCGATCATTTTTTGTTTTATTGCCAGCTTAATTTATATCGCAATTATCCGCCGGATCCGTTTTAGAAATATGGTTTTA…
Iron uptake	Acinetobactin	bauE	ACICU_02583	ACC57895.1	GCA_000018445.1	CP000863.1	ACICU	ABC-type enterochelin transport system, ATPase component	ATGATTCATGTCAAGAATATCAATAAGTCATATGGAAATAAGCCAATACTGACTGACGTAAATGTTGAATTTCCTACAGGTCAGGTGACGTCACTCATTGGTCCAAATGGAGCCGGAAAATCGACTTTGCTCATGATGATGGCACGTTTAATTGAGCCGGATAAAGGCGAGATTTTTCTTAATCATCAAAATATTGCGGATATTAAAACCGCTGTTTACGCCAAGCATGTCGCGACTTTACGTCAAGCACCCGGCTTTAATTTGCGCTTAACCGTAGAAGAGCTGGTGTCATTTGGACGCTTTCCCTATAGCCGTGGTGTTTTAACCGAGCAAGATCATCAGGTGGTTGATGAAGCTATTGAGTTTCTTTCTTTAGAACCACTGCGCAAATCTTACATA…
Iron uptake	Acinetobactin	bauF	ACICU_02589	ACC57901.1	GCA_000018445.1	CP000863.1	ACICU	Siderophore-interacting protein	ATGACAAAAATTGCAGAAAAATCGAAACAAGAATATGGCGACTTACTAAAAGAAAAAGACCATTTACAAGATATGGAACAGCTTGAGATGACTATTGTCTCGATTCAGACGCCGTATCCTTCTATTGTAAGAATTCAAGGAAAAATCAACACATTACAACCAGAGCTTTGGCAAGCTCCCAATTTGGCAATTCGGTTAATTGTGAACAATCCGCCAGAGGGACAACCCATTTCACGCGTCTATACGGTCCGTTCATTTAACCCTGTAAATGCTCAAATCGAAATTGATTTTGTTAAACATGAAGATTTAAGCCCAGCAATGGAATGGCTTAATTCGGCTCAAGTGGGTACAAAAATCGGGCTTATTGGTCCCCGCCCCCATTTCATTCCCAATTTCACA…
Micronutrient acquisition		bauD	ABUW_1173	AKA30924.1	GCA_000963815.1	CP008706.1	AB5075-UW	ferric acinetobactin transport system permease	ATGCGATTTGGCTTATTCTGTATTTTTATCATTTTATGTATTTGCTCATTATTGCTCGGGGCTGAACAAATACAGTGGTCTACCTTATTTTCTTTTTCTCATGAGAGTTGGCTCACTCTTACAGCCAGTCGTATTCCTCGTTTAATTACCATTGTGCTTACCGGTATCGGGTTGGCGGTATGTGGCGTCATCTTGCAGCATATTGTGCGTAACAAGTTTGTTGAACCGGAAACTTCGGGTGGTTTAGATGCTGCCAAACTGGGAATTTTAGTGTCATTAACTTTAGTTCCGGTAACCAGCACGCTGAGCAAGATGATATTTGCGATCATTTTTTGTTTTATTGCCAGCTTAATTTATATCGCAATTATTCGCCGGATCCGTTTTAGAAATACGGTTTTA…
Micronutrient acquisition		bauC	ABUW_1174	AKA30925.1	GCA_000963815.1	CP008706.1	AB5075-UW	ferric acinetobactin transport system permease	ATGCGTATTACAAAGCTATGGATGATTTATCTGATTGTCGTCTGTCTAGCAGTATGTTTTTTATTTTTAAACTCAGGGTTAGATTTTGATTATGTCATTCCTAACCGACTTCTGCGTCTTGCCACGATTGTGATAGCCGGTATTTGCGTTGCTTTTTCCTCGATTGTTTTTCAAACATTGGTCGGTAATCGTATTTTGACTCCCTCAATTATGGGCTATGAAGCGATTTATCTCTTATGGCAAGTTTTGTTGTTGTTCTTTTGGGGGACACATGGATTAAGTCAGTTAGGGGTAAATGGTAATTTCTTTATCTCTATCGTTTTAATGCTGCTTTATTCGTGGGTAATTCATAAGTGGTTATTGCCATATGGCAGAAATGATGTCTTTCTCCTGTTGCTT…
Micronutrient acquisition		bauB	ABUW_1176	AKA30927.1	GCA_000963815.1	CP008706.1	AB5075-UW	ferric acinetobactin transport system periplasmic binding protein	ATGAACTGGAAGAAAAAGTATGGGGGAGTAGCCCTCATCATAGCGGCAGCTGTCACTCTACAAGCATGTGATCAAAAAGTTGCAGATACCACTCAGGCTTCTCAGAAGCTAGCAGAACCGATTACGGTAAAACATGCGCTTGGAACTACGGTGATAGATCATTTACCGCAACGCGTTGCCGTACTTGATATGAATGAAGCTGACTTTCTAGATCAACTCAATGTCCCGATTATGGGAATGCCAAAAGATTATGTTCCACACTTTTTGGAAAAATATAAAAAAGATGCACAGATTCAGGATTTGGGTGCAATTGTGCAGCCCAATATGGAACGGATATATGCATTAAAACCAGACCTGATTTTGATGACGCCATTACACGTTAATCAGTATCAGGAACTG…
Micronutrient acquisition		bauA	ABUW_1177	AKA30928.1	GCA_000963815.1	CP008706.1	AB5075-UW	ferric acinetobactin receptor	ATGAACAACGTTAGCTATAACCGTAATTTTAAAACTGGGAATGATCAAAGAATTAATCACCGTTCTTTTGTATTAAATGATGTTGCATCTGCACAAATGGCCCTTCGATTAGGCTATGCATTAGGCACCGTATTTGTTCTATGTGCATCAAATACCTATGCTGCTGTTATTGATAATTCAACAAAAACTCTAGAACAACAACAGGCTGCTCAAACAAATGTAGCAGCTTTACCAGCAATTACCGTAAAAGCTGAACAAGACGATATTTATGCAGGTGGGCAAGTTGCAACATCGAGCAATGTTGGATTTCTCGGCAGTAAAAAATTTCTAGATACGCCATTTAATACGATTAGTTATACCGATAAATATATCGAAGATAAACAGGCAAAAGATATTACA…
Zinc acquisition system		zigA	A1S_3411	ABO13095.2	GCA_000015425.1	CP000521.1	ATCC 17978	Zur-induced GTPase A	ATGATCAGTTTAAATATTATTCAAAGAGATCAAGCCATGCACACTGCAATCGCCAACTCATTTGCCAAGCTTCCCGTCACTGTTTTATCGGGCTTTTTGGGTGCAGGAAAGACCACATTACTCAACCATATTTTAAATAATCGCGAAGGCCGTCGTATTGCCGTGATTGTTAATGATATGTCTGAGGTGAATATTGATGCGGCATTAGTACGCGAAGGTGGGGCAGAGCTTTCAAGAACAGATGAAAAACTGGTTGAAATGAGTAATGGCTGTATCTGCTGTACGTTACGAGAAGACTTATTGGTTGAAGTGAGACGTTTAGCCGATGAAGGACGCTTTGACCAATTGGTGATTGAGTCAACAGGCATTTCAGAACCTTTACCTGTGGCAGAAACTTTT…
Manganese acquisition system		mumC	A1S_1270	ABO11698.2	GCA_000015425.1	CP000521.1	ATCC 17978	hypothetical protein	ATGAATACAGAAAAATTATTGATTGCTAACCGCGGTGAAATTGCCGTTCGTATTATTCATGCTTGTCGTGACATGGGAATTGCATCGGTCGCGTTATATGCAGATGACGATATTGATAGCATGCATGTCGAACTTGCAGATGAAGCATGGGGCTTGGCTGGTGCGACTGCCAGTGAAACCTATTTAAATATTCCAGCCATTATCGAAGTTGCAAAAAAATCGAAAGCAACCATGGTCCATCCGGGTTATGGCTTTTTATCTGAACGTGCTGAATTTGCCCAAGCTGTGATTGATGCAGGTTTAAAATGGGTAGGGCCATCTCCAAGTGCCATTGAAAAACTAGGTGATAAAATCGAAGCACGTAAAATTGCAGCTTCGGTTGGTGCGCCTTTGGTTCAG…
Manganese acquisition system		mumT	A1S_1266	ABO11694.2	GCA_000015425.1	CP000521.1	ATCC 17978	putative membrane protein	ATGTCTTTACTGAAATCTTCTTTTTTATCAGATCGCCAATGGGCCATTGTTGCCTCAATTTTTATGATGGCGACCTCTGCAATGGGGCCAGGATTTTTAACCCAAACTGCTGTATTTACAGTTAAGTTAGGTGCTGCATTTGGCTTTGCAATTTTAATTTCTATTTTGATTGATTATGTCGTCCAACAAAATATCTGGCGAGTGGTGACACTTACCCAGATGCGTGCATCTGATATTGCCAATAAAGCCTTACCGGGTAGTGGTTATTTACTGGCATTTCTGGTGATTTTAGGCGGGTTTTTCTTTAGTGTCGGTAACATTGCAGGTGCGGCTTTAGGTTTAAATGCACTTTTTGGCCTAGACACAAAGTGGGGTGGTATTTTAAGTGGCGCCTTAGCC…
siderophore biosynthesis		entA	ABBFA_001741	ACJ59027.1	GCA_000021145.1	CP001172.1	AB307-0294	2,3-dihydro-2,3-dihydroxybenzoate dehydrogenase(Coldshock protein CSI14)	ATGCGCTCTACCATCGTGGTCACAGGTGCTGCAAGAGGGATAGGAGCGGCTATCGCCAAGCAACTACTAGATCAGGGGTATCATGTTATTGGTATTGACTGTCAAAAAAATCCTGAACAATGGGATATCAGTAAAACAATGACGTCAGATCAATCTTCACAATGGCAAGGCATCTCACAAGACATTACCCATCAACAAGAAACACAAACTTTAATTTCAGAGCTGTTAGAAAAATACGAAATTACGGGGTTAGTAAATGCAGCAGGAGTATTAATTATGCGCTCCATGCTTGAAGCAAAAACGGAAGATTGGGAAACACTTTTTGCGGTCAATGTCATGGCGCCTATCGCGATCAGCCAACAAGTTGCTAAACATTTTTGTGCAAAAAGGCGGGGTAGC…
Iron transport		nfuA	A1S_0979	ABO11411.2	GCA_000015425.1	CP000521.1	ATCC 17978	putative membrane-bound protein in GNT I transport system (GntY)	ATGTCGACTGAGAACACCAACACTGCTGTTGCAGAAGAAATTCCGAACCTTTTGATTACACCATCTGCACAAGAGTATTTGCACGAATTATTGGCGAAGCAAAATACTCCGGGAATTGGCGTTCGAATTTTTGTTGAACATCCGGGTACACCACGTGCAGAGTGCTGTATGGCATATAGTGCACCAGAAGAAGTGGTGCCGACGGATTATAAACAGGACTATCCTGATTTCCCTGCATATATTGATGCGCCGTCTATCCCTTATCTTTTAGACGCTGTTATTGACTACAACAAAGATCGTTTTGGTGGTCAGTTAACTTTCCGTGCACCAAACTCTAAAGTGCCGCGCGTAGGGCCAGATGCATCAATTGAAGAGCGTATTACCTATGTACTTCAAGCA…
Micronutrient acquisition		znuA	ABUW_3740	AKA33415.1	GCA_000963815.1	CP008706.1	AB5075-UW	high affinity Zn transport protein	ATGTTCCGCGTTTTTGTTTTCAGTATGTTCTCTCTTATGAGTACGTTAGGTTGGAGTCAGGGTTTGGTTGTCTCTACGCACCCAATCTATTTGATTGCAAAAGAAATTACCAAAGGAGTTGAAGAACCCCAGTTATTGCTTCAAGGGCAAAGTGGGCATGATGTACAGTTAACACCGGCACACCGTAAAGCAATTAATGATGCTTCTTTAGTGATCTGGTTGGGGAAAGCTCATGAAGCTCCACTCAACAAATTACTAAGTAACAATAAGAAAGCAATTGCTTTGTTAGATAGCGGTATTCTTTCTATTTTGCCGCAGCGCAATACACGTGGGGCTGCGCTACCAAATACTGTGGATACGCATGTCTGGCTAGAACCAAACAATGCAGTACGTATTGGC…
Micronutrient acquisition		zur	ABUW_3741	AKA33416.1	GCA_000963815.1	CP008706.1	AB5075-UW	transcriptional regulator, Fur family	ATGCATGAACATCATGATTCTTTGCATGGTGTACATGATCACCATAATGTCGCAAGTCGTTTAGCTGAAGCAGAAACTTTATGTACTGCGGTCGGTGCACGCCTTACGCCTTTGCGTAAAGAAGTTCTTGAACTCATTTTAAATGCTTCAGGTCCTATGGGTGCCTATGACTTATTAGCACGTATTAAAAGTCAAACAGATCGCCCTGCCGCCCCTCCTACTGTTTATAGAACTTTAGACTTTTTATTAGAAAAGGGTCTTATTCATCGCTTAACATCTATTAATGCTTATATACCATGCTGTCACCCACGTGAAGGTCATCAGGCTGCATTCCTGATTTGTACCGAATGTCACACGGTTAAAGAAGCATCTTCACAAGGTCTAACCCAACAACTTGAC…
Micronutrient acquisition		znuC	ABUW_3742	AKA33417.1	GCA_000963815.1	CP008706.1	AB5075-UW	zinc import ATP-binding protein ZnuC	GTGCCGCACAGCTCGTTAAATCCTGTATTGATTCAACTTGAACAGGTCTCTGTTCATCGTGATCAACGGGATATATTAAAAAAAGTTGATTTTGCTCTGCATGAAAATGAAATTGTGACCTTAATTGGTCCCAATGGCGCAGGTAAATCAACTTTAATTAAAGTTCTACTTGGTATTTTAAAGCCAAGTAGTGGACGCGTCATAAGCAATAAAAAACTAAAAATGGCTTATGTGCCTCAGAAATTTAATCCATCTCATAGTCTTCCTTTACGGGTACAAGATTTATTAGATCTTGAAAAGTGTAGCCCTGCCTTTCGTCAGGAAATTATTCAAGACACCGGTATTGCCAAACTACAACAATCAAAAGTTCAGCAACTTTCTGGTGGAGAGCGCCAACGT…
Micronutrient acquisition		znuB	ABUW_3743	AKA33418.1	GCA_000963815.1	CP008706.1	AB5075-UW	high affinity Zn transport protein	ATGATGGAATGGTTACAATTATTGTTACCCGCATGGATTATGGGAACCTTATTAGTCTTTTTGACTGCACCACTTGGTTGTCTCATGCTATGGAGACGTATGTCTTTTTTTGCAGACACCATGGCACATGGAACCTTACTTGGTGTAGCAATTGCTGGTGCTTTAAGCCTTCCTCTCTGGCTTGGCGTAGCAGGTACTGCAATTTTATTAGTCGCTATTTTGTGGGCACTACATGACAATCGTTTACCAAACGATGCTTTGCTTGCCCTATGCTCAGCAACATTACTATGTAGTGGCCTCCTGTTTATTCAACATGTTCCAAGTTTAAGACCGGAGCTTTTAAGTTATTTGTTTGGTGACTTACTAAGTATTGACTGGCCAGATCTGCCTATTTTTACA…
Outer membraine vesicle (metal uptake)		A1S_3175	A1S_3175	ABO13572.2	GCA_000015425.1	CP000521.1	ATCC 17978	bacterioferritin	ATGAAAGGCAATCGTGATGTGATTAATCAGCTCAATCAAGTGCTGTATCATCATTTAACTGCAATTAATCAATACTTTTTACATTCTCGTATGTTTAATGATTGGGGAATTGAACAACTCGGTTCTGCCGAATATAAAGAATCAATTCGCCAAATGAAGCATGCTGACAAAATTATTGAGCGTATCTTATTTTTAGAAGGTCTCCCTAATCTTCAACACTTAGGTAAATTGTATATCGGTCAACATACAGAAGAAGTTCTGCAATGCGACATCCGTAAAGTAAAAGAAAATATTGAAGCAATTCAAAAAGCGGTCGCTTTAGCCGAAACAGAACAAGACTATGTAACGCGTGATTTGGTACAAGAAATCTTAGAAAAAGAGGAAGAATATTGGGATTGG…
Outer membraine vesicle (metal uptake)		A1S_1921	A1S_1921	ABO12348.2	GCA_000015425.1	CP000521.1	ATCC 17978	Ferrichrome-iron receptor	ATGAAGCGTTCAGTTTTATTTATTTCATCAGTTGGGGTTATGACAAGCCATGTATATGCTCTAGAAGCAGATCAACAGGTAGTAACCAACCTTCCAACAATTTCAGTCAAAGCTGATAAGGAAAGCAGTTTAAAACAAGAAGTGGGGCAAGCATCAAGTGCAACTAAAGGACTTATGCAATTAAAAGATGTCCCTCAAATTGTAAACGTTGTACCCAAACAAGTTTTAAGAGAACAGACAGTTACCTCTATGCAAGGTGCCTTGCAAAACGTTGCAGGTTTAAGCTTTAGTGTAGGAGATGGACAACGTGATCAGGTCATGATTCGTGGTTTCTCTGCAATCACCGATAACTATGTAGATGGTATTCGCGATGACGCATTGTATTTTCGCGATATGTCG…
Enzyme	Phospholipase C	plcC1	ACICU_00064	ACC55376.1	GCA_000018445.1	CP000863.1	ACICU	phospholipase C	ATGAATCGTCGCGAATTTCTTTTAAATTCTACAAAAACAATGTTTGGGACAGCTGCTCTAGCGAGTTTCCCGCTGAGTATTCAAAAAGCGTTAGCAATTGACGCCAAAGTTGAAAGTGGAACAATTCAAGATGTTAAACACATTGTGATTTTGACTCAGGAAAACCGTTCATTTGATAATTATTTTGGAACACTAAAAGGTGTACGTGGTTTCGGCGACCGTTTTACCATTCCTATGACAGAAGGCCGAAAGGTTTGGGAACAATATGACGCCAACAAAAAGAAAGTATTGCCATACCACTTAGATAGTCATTTAGGAAATGCTCAGCGTGTTACTGGTACAAATCATTCATGGTCAGATGGTCAAGGTGCTTGGGATAATGGGCGTATGAGTGATTGG…
Enzyme	Phospholipase C	plcC2	ACICU_02247	ACC57559.1	GCA_000018445.1	CP000863.1	ACICU	phospholipase C	ATGATTACACGTCGTAAATTTTTAAATTACTCTTTAAATATGGGCTTTGGCGCTGCAGCGTTAGCGGCTTTCCCATCGAGTATTCAAAAAGCTCTAGCAATTCCTGCAAATAATAAAACGGGCACTATTCAGGATGTTGAACATGTCATCATCTTAATGCAGGAAAACCGATCTTTTGACCATTATTTTGGTACGTTAAAGGGCGTTCGAGGCTTTGCTGACCGTTTTACAATCCCTCTGCCAAATGGTCGCCGTGTCTGGGAACAGCTGAGAAGTAATGGTCAGGTTTTAACCCCATTTCACTTAGATGGAACAGCCAATAATGCACAGCGTGCAGATGGCACGCCTCATACGTGGGATGACAGTCAGTTGGCGTGGGACAATGGACGTATGGCAAAC…
Enzyme	Phospholipase D	pld	A1S_2891	ABO13297.2	GCA_000015425.1	CP000521.1	ATCC 17978	putative phospholipase D endonuclease domain	ATGCGTATTTTTCAGCGAATTCATCAAAAGTTAAATTGGTCAGGACGTCGTTATATGGCGGTCATACTTTGCGTTGTTGCTATTGCATATCTTGCATCGGCAATTTATCACACAGTGAAACCATTGCCGCAAGGAATTAACTTTAGTGGCAAGCTCAGACATGCTGATGTTAAATTTTTAGCCGATAAAACGTATATTGATGCGAATGGGCAACAACAGGTTGATCAGCACATCTTTGATGAAATCTTGAAAATGATTGATGAGGCAAAAACCACAATTGTGGTGGATATGTTCTTATTTAATTCAGAAGTAGGCGATTCAAAACTAAAGCAAAGACCATTGATGCAAGAGCTCACTGATGCACTAATTAGTAAAAAAAGACAAAACCGCCAAGTTCAG…
Outer membraine vesicle (enzymes)		A1S_2525	A1S_2525	ABO12942.2	GCA_000015425.1	CP000521.1	ATCC 17978	putative serine protease	ATGAAATCTCGCTATTTACAACAAGGAATGTATGCAGCGGTATTTACAGTTGCTGCTGTTCAAGCAAATGCTGCTGTTGATTTTTCAAACCTCGTTGAACAAGTTAGTCCGGCTGTGGTGAGTGTAAACGTTGTAAAAAAAATGACTCAGGATGAACTGTTACAACAGCAAGTTCCTGAAATTTTAAAACGTTTCTTTGGTAATCAGGTCATCATTCCACAGCAACAAGGTCCTCAAGAGAAAACTGCATATGGTAGCGCGTTCTTTATTAGTAAAGATGGTTATTTACTTACGAACCACCATGTAATTGAAAATGCTTCCCGCATCAGTATTACTTTAAATGACCGTCGTGAAATAGATGCAACAGTGGTCGGTAGTGATGAGCGGACAGACGTTGCA…
Outer membraine vesicle (enzymes)		A1S_1180	A1S_1180	ABO11610.2	GCA_000015425.1	CP000521.1	ATCC 17978	putative Zn-dependent protease with chaperone function	ATGTTAATGAATAAAAAGTTCGTTCTAAGCTTGTGCGCAGCAGGTGCAGTAACAATTTCTGGTTGTGCCACAATGGCTGATATGGCAGGTGCAGATACTGCAACCTTAAATGCTCAATCTGCACAAAGTTTCAATAAAATGGTGCAGGAAGCGCGTGGTAAAGGTGCTTTAGATACAAGTTCAAGTACCTATAACCGTATTAATGCGGTTTTTAACCGTTTAAAACCTTATGCGAATCAAATGAATCAGACAGGCCAGCCATTTAGTTGGCAATTGGCTGTATTGAAGTCAGATACGATTAACGCTTACGTTGCACCTGGTGGCAAGGTCGTGTTCTACACAGGTATTGTAAATAAACTGAACTTGACTGATGCTGAAATTGCAGCAGTTATGGGCCAT…
Outer membraine vesicle (enzymes)		pldA	A1S_1919	ABO12346.2	GCA_000015425.1	CP000521.1	ATCC 17978	putative phospholipase A1 precursor (PldA)	ATGGCGTTCAGACAATTTGAACGCACATCTTTACAGCTAAGTATGGGAACCCTGCTTAGCTGTTTATGTGCGTCGGTGGCATATGCCGACACCTTAGCCCCTGTAAAACCTGCGAGTGTAGATGCATGTGTTGCCCTTGCTTCGAATGCTGATCGCCTAGCTTGTTATGATGCTGTGTTTAAACCATCGGCCTTACCAGTAGTTCAAGCCGCAGTAGTACCAGAGCCTGTTAAAAAAATTGATAAACCTGTTGTTCAACCTGAAACATTTAAAGAAAAGGTTGTAGATAAGGTAAGTAATATCAAAGTAATTGGTAAGGCACCTACACTTGAACCTACTACGTCTTTACTAGATCAACGTTGGGAGTTGTCTGAAAAAAGCAAACTGGGTGTTTGGAAT…
Outer membraine vesicle (enzymes)		A1S_3143	A1S_3143	ABO13540.2	GCA_000015425.1	CP000521.1	ATCC 17978	Cu/Zn superoxide dismutase	ATGCCAGTATTTAATAAAATTGGTGCAGTATGTGCACTGACAGCTTTATTAACGGTCGGTTGTAGCACGGTAAGTAAGACTGTATCTGATACAGCCCATGCACTTACCACAATGCATACTAAAAAAGTGGTGGATGTTAATGAAGTGACAGCTAATGGTATAGGTAAAAAAATTGGTACGATTAGCTTTCAAGATAGTGATAAGGGCTTAATCATTACCCCTGCTTTAGCAGATTTACCAAGTGGTACTCGCGGTTTCCACATCCATGAAAATCCATCTTGTGCCCCTGCTGTTAAAGATGGAAAACCAGGCGCTGCTTTAGCTGCTGGTAGCCACTATAACCCTAACCAAGCCCCACATCATGGTACGCCAACTACCGGGCATTTAGGCGATTTACCA…
Outer membraine vesicle (enzymes)		A1S_1386	A1S_1386	ABO11814.2	GCA_000015425.1	CP000521.1	ATCC 17978	catalase	ATGAACGACAATACTAAATCAACCAATAAAACAAGTGAAATGGCTGGTGCCGATGCAGCAAATAAAGCCAATACTACCCAGAAAACTGAACAGTTAGACACAGTTAGAGATGATGCAACTAATGAAGCTTTAACCACAAATCAGGGGGTTAAAATAGCGGATAACCAAAATAGCTTAAGAGCGGGTATTCGTGGCTCGACTTTATTGGAAGATTTCATTTTAAGAGAAAAAATCACCCACTTTGACCATGAGCGTATACCTGAGCGTATTGTGCATGCGCGTGGTGTAGGGGCACATGGTTATTTTCAGGCATATGAAGGAAACGAACGTTTAACCAAAGCTGGATTCTTGACAGACCCAACTATTCAGACGCCTATTTTTGTACGTTTTTCAACAGTG…
Outer membraine vesicle (enzymes)		A1S_2470	A1S_2470	ABO12888.2	GCA_000015425.1	CP000521.1	ATCC 17978	putative protease	ATGTTTATGCAGTTTAAACAACTGACTCTCTCCCTATGTATTTTTGGTTTAAGTGCTGCCTCTTTTGCACAAACAACATTAGTAAAAAGTAAGCAAAATGTTGAGGAATATAAATTAGATAATGGTTTTCGGGTAGTGCTTGCGCCGAATGACAAAGAAAATAAAATCTTTATTAATACCATTTATTTAACGGGTTCTTTAAATGATCCACAGGGTAAAAGTGGTTTAGCACATTTACTCGAACATTTAGCATTTAAAGGCACGCAAAATGTAAAAGGTGAAGAATTCCAACGCCGTTTAGATCAATATACGTTAATGACGAATGCGAGCACGGATTACTATTCAACCAAATACACCAATATTGTCCGTCCAGAAAAAACAGCACTCGATCAAGTGCTG…
Cysteine metabolism/sulfur assimilation		cysI	ABUW_0643	AKA30413.1	GCA_000963815.1	CP008706.1	AB5075-UW	sulfite reductase	ATGTATTTATATACCGATTTCGATCAGCAGCTGATTAATCAACGAGTTGCTCAGTTCCGCGATCAGACAGAGCGCTATTTAGCGGGCAAACTTTCTGAAGATGAATACCGCCCATTACGTTTGCAAAATGGTTTATATGTGCAACGTTATGCACCAATGCTACGTATTGCTGTGCCGTATGGCTTAATGAACTCAAAACAATTACGTAAAATTGCTGAAGTATCAACTCAATATGACCGTGGCTATGCACACGTATCTACGCGTCAAAATATTCAGCTAAACTGGCCTGCTCTTGAAGATGTGCCAGAAATTTTAGCTGAACTCGCAACTGTACAAATGCATGCCATTCAAACCAGTGGTAACTGTATTCGTAACACGACTACTGACCAGTATGCAGGT…
Cysteine metabolism/sulfur assimilation		cysH	ABUW_0722	AKA30414.1	GCA_000963815.1	CP008706.1	AB5075-UW	phosphoadenosine phosphosulfate reductase	ATGACCGTTATTCCGACTATTGATATCGTTGATGCTCTCGCGGCTGAATATGCAGCTAAAAGTCCGCGCGAGATTCTAGAACTTGCATTAAGCCAACAAGGTGAGATTGCAATTTCGTTCTCTGGAGCAGAAGATGTAGTCTTAATTGATATGGCTTCACGTTTAGGTAAACCTTTCCGTGTTTTTAGTCTTGATACAGGCCGTCTACACCCTGAAACTTATCAATTTATTGAAACTGTTCGTAAGCACTACAATATTAATATCGAGATTTGTTTCCCTGATGCGGAAGCTGTGCAAAGCATGGTGAATGAAAAAGGCTTATTTAGTTTCTTTAAAGATGGACATCAAGAATGCTGTGGCATACGAAAAGTTCAACCTTTACGTAAGAAACTGGCGACC…
Cysteine metabolism/sulfur assimilation		cobA	ABUW_0853	AKA30613.1	GCA_000963815.1	CP008706.1	AB5075-UW	uroporphyrin-III C-methyltransferase	GTGGATATTTTTCCAATCTCTTTGAAGTTGCAGCAGCAACGTTGTCTGATTGTGGGCGGAGGGCATATTGCTTTACGCAAGGCAACCTTATTAGCTAAGGCAGGAGCAATAATTGATGTTGTTGCTCCTGCAATTGAAGATCAGCTTCTGCAATTAATTAAAACAACAGGCGGCGAGCCGTTTATTGAAGCTTTTGCTGAAAAATTTTTAAGTACACCCTATCGTTTAGTTATTGCAGCGACCAATGATGCAGAAGTAAATAAAACAGTTTTTGAGCAGTGTGAAGCGCGCAATTTACTTGTAAATAGCGTCGATGATATTCCACATTGCCGTTTTATGGTGCCTGCGATTATTGATCGATCTCCATTAATTGTTTCTGTGGCTTCAAATGGAACATCT…
Cysteine metabolism/sulfur assimilation		sulP	ABUW_1760	AKA31496.1	GCA_000963815.1	CP008706.1	AB5075-UW	sulfate permease	ATGTTAACGAATCTTCGAGAACAATGGTTCTCTAATGTCCGTGCAGATATTCTTTCTGGGCTTGTTGTTGGTCTGGCTTTAATTCCAGAGGCGATTGCCTTTTCAATTATTGCAGGTGTAGATCCCCAAATCGGTTTATATGCGTCTTTTTGTATTGCGGTTATTATTTCTTTTGTAGGTGGCCGTCCTGCCATGATTTCGGCAGCAACGGGTGCTATGGCCTTAGTCATGACGACCCTAGTGAAAGAACATGGTCTTCAGTATTTATTCGCAGCTACTATTTTGACGGGTGTCATACAAATTATAGTAGGATATCTTAAGCTTGCTAAGCTCATGCGCTTTGTCTCTAAATCGGTTGTGATTGGTTTTGTAAATGCTCTCGCCATACTCATTTTTATG…
Cysteine metabolism/sulfur assimilation		cysQ	ABUW_2218	AKA31946.1	GCA_000963815.1	CP008706.1	AB5075-UW	3'(2'),5' bisphosphate nucleotidase	ATGTTTATAACAACAACTTGCCCCAATGATGCTTTAATTGAACAGCTACTACCAATCTTGGAAGAAGCTAGCCAAATCTTATTACAAGAATATCAAAATTATTCGGCTGGATATGAATTTACGATTGAAGAAAAACATGATGATTCACCTGTAACGCAAGCAGATTTAAAGGTAAATCGTTTTTTATTAAAGCATCTTGCAGAAATTACACCTGAGTTACCAGTTTTATCGGAAGAAAGTGACTATAGTGCTCGCCATGCTTGGTCTTCTTGCTGGATGCTAGATCCACTTGATGGTACGAAAGAGTTTATACATGAGCGAGATGAGTTCACGATAAACTTGAGTTTGATTGAAGGGCGTGAAACGATTTTTTCGGTGATTGTTGTGCCATGTGAACAG…
Cysteine metabolism/sulfur assimilation		cysE	ABUW_2362	AKA32089.1	GCA_000963815.1	CP008706.1	AB5075-UW	serine acetyltransferase	ATGCTTAAACAGCTTAAAGAAGATATACAGGCTGTATTCGCGCGAGATCCTGCTGCACGAAATACACTCGAAGTACTTACCACTTACCCGGGTATACACGCTTTACTTTTGCATAGGCTTGCACATGAATTGTGGAAAAAAGATTGCAAAGGTACCGCCCGTTTTGTTTCGTCATTTAGTCGTTTTGCAACGGGTATTGAAATTCACCCTGGAGCTAAAATCGGCAAACGCTTCTTTATCGATCATGGCATGGGCGTTGTAATTGGTGAAACTGCTGAAATTGGTGATGATGTAACGCTATACCACGGTGTTACCTTAGGTGGTACGACTTGGAATAAAGGTAAGCGTCACCCAACTTTAGAAGATGGCGTGGTTGTCGGTGCTGGTGCGAAAATCTTA…
Cysteine metabolism/sulfur assimilation		cysN	ABUW_2895	AKA32609.1	GCA_000963815.1	CP008706.1	AB5075-UW	sulfate adenylyltransferase subunit 1	ATGTCTCATCAATCAGACTTAATCAGCCAAGACATTCTGGCGTATTTAAAACAACATGAACAAAAAGACCTTTTGCGCTTTTTGACTTGTGGTAACGTAGATGATGGTAAAAGTACCTTAATTGGTCGTTTACTTTATGATTCAAAATTGATTTATGAAGATCAATTGCAAGCTGTAACACGTGACAGTAAGAAAGTGGGCACAACAGGTGATGCACCAGACTTGGCATTACTTGTAGATGGTTTGCAGGCTGAGCGTGAGCAGGGTATTACCATTGATGTTGCTTATCGCTATTTTTCGACTGAAAAACGTAAGTTTATTATTGCTGATACACCGGGCCATGAACAATACACTCGTAACATGGCAACAGGTGCATCGACTGCTGATCTTGCAATCATC…
Cysteine metabolism/sulfur assimilation		cysD	ABUW_2896	AKA32610.1	GCA_000963815.1	CP008706.1	AB5075-UW	sulfate adenylyltransferase subunit 2	ATGACTGAATCAAGACTTACACATCTCAAGCAACTTGAAGCTGAGAGTATTCATATTATCCGTGAAGTAGCCGCAGAATTTGAAAATCCAGTCATGCTTTACTCAATTGGTAAAGACTCGGCTGTGATGCTTCATCTTGCATTGAAGGCATTTTATCCTGCAAAACTTCCTTTCCCTTTATTACATGTAGATACGGGCTGGAAGTTTAAAGACATGATCGCGTTTCGCGATAACATGGCAAAAACACATGGTTTTGATTTAATTGTTCATCAGAATAAAGAAGGCCGTGAAGCAGGAATCAACCCATTTGATCATGGCAGTTCGAAATATACGGATATTATGAAAACCCAAGCTTTAAAACAGGCTTTGGATAAATATCAGTTCGATGCTGCTTTTGGT…
Aromatic hydrocarbon metabolism		pcaD1	ABUW_1835	AKA31570.1	GCA_000963815.1	CP008706.1	AB5075-UW	3 oxoadipate enol lactonase	GTGAAACAGACTATTAGCAATCGTCAAGGAAAACAGTTAGCAGTTTATACAGATTGTCTAAAAGATGCTCCTGTGCTTGTGTTTTCTAATTCATTAGGAACAGACCATGGTATGTGGCAACCTCAGCTGAATGAATTAAAAAGTCATTTTAATGTCATTACATACGACACACGTGGTCATGGTGAAAGTGATGTAATTAGTGACACCACATTGCAAAACTTAGCTGAAGATGTTGTTGATATTTTAGATGCCTTGAATATTGAAAAAGCTCATTTTTGCGGCATTTCAATGGGCGGAATTACAGGGCTGTGGTTGGGTATTCATCATCCAAATCGTTTTAATAGCATTACAGTTGCAAACTCAGCAGCCAAAATTGGTCAAACCGAGGCTTGGTTAAGT…
Aromatic hydrocarbon metabolism		pcaC	ABUW_1837	AKA31572.1	GCA_000963815.1	CP008706.1	AB5075-UW	4 carboxymuconolactone decarboxylase	ATGAATGATGAACAACGCTATAAACAAGGCATTGAGGTGCGGACTGAAGTTTTGGGTGAAAAACATGTTGGTCGGTCTTTGCAGAACCTAAATGACTTTAACCAAGATTTCCAAAATTTTATTAGCCGTTATGCATGGGGTGAAGTGTGGTCTCGCCCAGGCTTACCACGTCATACCCGTAGTTTAGTGACTATCGCAATTTTATTGGCACTGGGCCGTGAAGATGAACTACGCATGCATTTACGTGCTTGTTTCAACAACGGTGTAACTAAAGAAGATTTAAAAGAGCTGATCTTACACAGTTCACTCTATGCGGGTTTACCTGCTGCAAACGCTGCAATGCACATGGCTGAAGAAGTCTTTAAAGAGTTGGGGATAGAAGTAAACCCAATTGCAGCG…
Aromatic hydrocarbon metabolism		pcaU	ABUW_1848	AKA31583.1	GCA_000963815.1	CP008706.1	AB5075-UW	pca operon regulatory protein	ATGAGTAAAGATGAACGGATAATCCAGAATCAGGACAACAAAAAAACGATTCGTCATGAAGATTACATTGCTGGCATTGGTAAAGGCATGGCGATTTTAGATAGCTTTAGTAGTAATCAACATCGTTTAAACATTTCTATGGCTGCCGAAAAAACCGGACTCACCCGAGCTGCAGCAAGACGTCATTTATTAACTCTAGAATATTTAGGTTATCTTGAGTCAGATGGTCACTATTACTATTTAACCCCAAAAGTTCTTAAATTTTCAGGAGCTTATTTAGGTGCAGCTCAGCTTCCGAAAGTGTCTCAACCTTTATTAAATCTTCTAACTAACCAAACCTCTCTCATTTATTCTGTGATGGTACTTGATGGTTATGAAGCCATTACGATTGCCCGTAGT…
Aromatic hydrocarbon metabolism		benP1	ABUW_1854	AKA31589.1	GCA_000963815.1	CP008706.1	AB5075-UW	benzoate transport porin BenP	ATGGAATTATTACACCGTTTTAAACCACACACTTTAGCTGTTGCCACTTTATTTATTATGTGCAGCAGTTCTTGGGCTGCAAATCCAAATCAGCAAACTGAAGATGAGTGGAAATTCACTTTAAAAAATGCCTATATCAATCGTGATTTTGATAATGACGCCCTTAAAGATACCGGTAGTTGGTCTCAGGCAGCATCTTTATTTTATAAATCGAAAATGCATGACACTCCACTAGTCATAGCAGATAAACCTATTACGATTGGAGCTGATGCTTCCGTTCAATACGCCGTACGTTTGAGTTCAGACAAACATGTCGCAGATACAGTTTTGCCTTTTAATAAAGAAACGCAATCTCAAGCATCTGATTATCTAAAATACGGCGCGACTTTAAAACTAGGT…
Aromatic hydrocarbon metabolism		ABUW_2090	ABUW_2090	AKA31819.1	GCA_000963815.1	CP008706.1	AB5075-UW	4 hydroxybenzoate transporter	ATGAAAACGATAGATGCAAACACGATTATCAACCGTGAGAAACTATCTCCATTACAGTGGATGGTTTTTATCCTAGGATTTTTTGTCTTCTTCTGTGATGGTCTAGACACAGGAATTATTGGTTTTGTTGCTCCTGCATTACTGGATGACTGGGGAATTACCAAGCCTCAACTTGCACCAGTTTTAAGTGCAGCCTTAGTTGGCATGTCAATTGGTGCAATCATTTCGGGACCTTTAGCCGATAAATTTGGCCGTAAAGGTGTTATTGTTTTTACAAGCCTTTTGTTTTCCATATTTACCATTTTGTGTGGCTTTGCCAATTCAACTCAAGACTTAATGATTTATCGCTTTATTACAGGTGTAGGTCTAGGCGCGGCCATGCCAAACATCAGTACTATT…
Aromatic hydrocarbon metabolism		ABUW_2349	ABUW_2349	AKA32076.1	GCA_000963815.1	CP008706.1	AB5075-UW	hypothetical protein	ATGTCACAAGTTAAAATTTATGCAAATGAACGAACCATTATTCAGTATCGCGAACTGCTCTCTCATGCGATCCATCAAGCACTTATTGAAGAATTGAAGTATCCCGTCGAGAAAAGATTTCAACGCTTCATTAGCCTTAAACCTGAGAATTTTATTTATCCATCTGACAGAAGCCAACATTACATTATCATCGAACTTTCAATGTTTGCAGGCCGCAGTCCAGCCACTAAAAAGCAACTTATTCAAACCTTATTTCGCAATATTGAAGAGCAATGCAAAATTGCACCTCAGGACATTGAAATTACCATTTTTGAAACACCTAAAGAAAACTGGGGCATCCGTGGTAAAAATGCAGATGAATTGCTTTTAAACTATCAGGTTAATATCTAA
Aromatic hydrocarbon metabolism		ABUW_2374	ABUW_2374	AKA32101.1	GCA_000963815.1	CP008706.1	AB5075-UW	isochorismatase hydrolase	GTGAATAAATCACTTTTAGAACAACTATCACCAACTAATTGTCAGGTTATTTTTATTGATCATCAGCCGCAAATGGCTTTTGGGGTACAGTCAATAGATCGCCAAGTATTAAAGAATAATACTGTAGGGTTAGCAAAAGCAGCTAAAACATTCAATATTCCTGTCACCATTACAACAGTTGAAACTGAAAGCTTTTCTGGTCATACCTATCCAGAACTTTTAGACGTATTTCCGGATGCTCCATTATTAGAACGTACTTCAATGAATTCATGGGATGATCAAAAAGTACGTGATTCGCTTGCAAAAAATAATCGTAAAAAAGTGATTGTTTCTGGTTTGTGGACTGAAGTGTGCAACAACACCTTTGCTTTCGGTGCCATGCTTGAAGGCGATTATGAG…
Aromatic hydrocarbon metabolism		paaI1	ABUW_2523	AKA32249.1	GCA_000963815.1	CP008706.1	AB5075-UW	thioesterase domain protein	GTGCAAAAAATGGAAACCACTGCGGTTGATCAGTTCGCAGAGCTTTTGGGTGTACAAGTGCTGCATCGCAGTTTTGATGAAGCGCGTTGTCAGCTTAATGTAAAAGACGAACACATGAATGCCTTGGGCGGCGTGCATGGTGGTGTCATATTTTCTTTAGCAGATATTGCCTTTGCGATGGCTTGTAATGCAGGGGATGCGCCATATACGGGCCTACAGGCGGATATTCGCTATATGAGTGGTGCGAAAGATAGGGTGCTATTTGCAACGGCAACCAAGGTTGGCAGTAGTAAAAAATTCGCGCATTATGAAGTTGTGATAACAGACGGTTTAAATAATAGAGTCGCTTTATTTACATCTACGTGTTACAGACTTGCGCCGTAA
Aromatic hydrocarbon metabolism		paaY	ABUW_2524	AKA32250.1	GCA_000963815.1	CP008706.1	AB5075-UW	phenylacetic acide degradation protein PaaY	ATGCCTTGTTATAGTATTGACGGTGTTATTCCCGTGGTCAGCCCAGAGGCTTTTGTACACCCAACCGCTGTTTTAATTGGTGATGTGATTATTGAAGCCGGCGTATATGTAGGACCATTTGCTTCATTGCGTGCCGATTTTGGTCGTATCCATATTAAGCAAAATGCCAATATACAAGATAGCTGCACCGTACATGGTTTTCCGCAAAGCGTGACTTTAGTTGAGGAAATGGGGCACATTGGGCATGGGGCAATTTTGCATGGCTGCCGCATTGGAAAAAATGTTTTGGTCGGCATGAACAGCGTAATTTTGGACTATGCCGAAATTGGTGAAAACACCATTATTGGCGCAAATAGTCTGGTCAAAACCAAAGATATTATTCCGGCAAATGTATTGGCA…
Neutrophil influx		paaA	AT570_14165	APX50367.1	GCA_001941765.1	CP019034.1	AB042	phenylacetate-CoA oxygenase subunit PaaA	ATGCACTTAGCCCAACGTTTAGCCGCTGTTGTTTTAACCTTAGGCCTTAGTGCAGGCTTAGTCGGGTGTGGTTTCCATTTAAAAGGAACTAACCCGACTGCGACTCCACTTGTTTATAAAAAATTAAGCCTTGAGTTACCGGCAAAAACCGATGACCTTGAAACACAATTAAAAGTGTATTTAACGGCAAATGGTGTTCAGCTCAGCAATGACAATGACGCCTATGTTCTTCGTGTTTTAGAATACACGCCTCGTCGTCAGCTTCTAAATGGTAAACTTACAGAAGTGTTATTACGCTTGACTGTAACTTTCCAAATCGAAGACCGTCAAGGTAATAAAATTACAGAGCTGCGTACTTTAACCGCAGCTCGTAGTTATCAATATGATTTGGCAACGGTC…
Stress response genes		typA	ABUW_0655	AKA30425.1	GCA_000963815.1	CP008706.1	AB5075-UW	GTP-binding protein TypA/BipA	ATGTCAGATATCAAAAATCTCCGTAATATCGCAATTATTGCGCACGTCGACCACGGGAAAACCACACTTGTCGATAAACTACTTCAGCAATCAGGTGCTCTCGGTGACCGAGCAGGCGAGATTGAGCGTGTCATGGACTCGAATGCGCTTGAAAGTGAACGTGGTATTACCATCTTAGCGAAAAACACCGCTATTACTTGGTTAGACAAACGTACAGATACAACTTACCGTATCAACATCGTGGATACCCCGGGACACGCCGACTTCGGTGGTGAAGTAGAACGTGTAATGTCGATGGTTGACTGCGTACTACTTCTTGTTGACTCACAAGAAGGCCCAATGCCACAAACTCGCTTTGTGACTCAAAAAGCCTTTGCCCGTGGTTTAAAACCAATCGTG…
Stress response genes		kef	ABUW_1595	AKA31333.1	GCA_000963815.1	CP008706.1	AB5075-UW	ion transport protein	ATGCGAATTTTAGCATGGAAGACAGTACGTCGGTTCTTCTATAACAACCTTCATAATCATGATTACGAAACGGCAGTAAGTAGATGTATTAACTACTTTTTAGTTTTCTTAATTATTGGGAATGTAGTTGCTGTATTACTAGAAACAGTAAATGATCTGTATTACAGCTACCGTATATGGTTTGACTACTTTGAAAATGTCTCAATTGCAATTTTCAGTGTTGAATATCTCTTACGGCTCTGGAGTATAGTCGAGCGTGATCCGACACAAGCTGCATGGAAGCAACGTTTAGCATGGATGAAAAGTGGTGAAGCACTGATTGACCTCATGGCAATTTTGCCTGCGTATCTAAATTTCTTTGTACGAATAGATCTTCGTATGTTAAGAATTTTACGATTA…
Stress response genes		mscS	ABUW_1648	AKA31386.1	GCA_000963815.1	CP008706.1	AB5075-UW	mechanosensitive ion channel family protein	ATGCTAGTTTCGCTCACACTTTTGATCCTTTTTGCTGCATTAGCAAATTTCATTGCTAAACGAATTATTGTTCGGGGAATACGTCATTTAGTGACTAAAATTAAGTCACTCAACCAGTCGGTTTTTGCCCAGCATAGTGTCATTAAGCGATTTGCCAATATTGTGCCGGCCATTGTCATTATGAACGGTATTACTACCGTTCCGCATTTGTCGGAAAAAGCGGTTGCTTTGGTACAGATGGGCGCACAGGCATTTATTTTTCTCACGATTGCGCTCACCATTAGTGAATTATTAAATATATTTAATTTAATCTATCAGCGTAATCCAAAATCTAGAAACAAGCCGATTAAAGGTTACTTGCAACTCGTTAAACTCATTATTTTTGTTGTTTGCGGATTA…
Stress response genes		rseP	ABUW_1740	AKA31476.1	GCA_000963815.1	CP008706.1	AB5075-UW	membrane-associated Zn-dependent protease	ATGAATGCACTGTTTATGATTGCAGCGGCAGCTCTTTTACTTGGGCCTCTAATTGCAATCCATGAGTTTGGCCATTACTGGGTTGCGCGAAAACTTGGTGTTAAAGTTTTAGTTTACTCAATTGGGTTTGGACCAACTTTACTGAAATGGACGTCTAAGAAGTCTGGTATTAAATATCAGCTTTCTGCCTTACCTTTAGGCGGCTATGTCAAAATGTTGGACGAGCGAGAAGGTAATGTGGCAGAACAAGATCTACCATATGCTTTTAACCGGCAAAAACCGTGGAAACGTATAGCGATTGTTGCTGCTGGACCATTAATTAACTTGATTTTTGCCGTACTCCTCTTTTGGATTTTGTTTTTACCAGCCCAAGAACAATTAAATACTAAAATTGGCAAA…
Stress response genes		uspA	ABUW_1763	AKA31499.1	GCA_000963815.1	CP008706.1	AB5075-UW	UspA domain protein	ATGAGTTATCACCATATTTTAGTTCCGGTCGATGGTTCTCCTACTTCACTTATTGCTGTTAATCATGCTGCAAGTCTTGCTAAAGCCTTTAGTAGTAAAGTTACTTTGGTATATGCGCTCACTATTGATCCATTTATTTCAGTTGAAATTATTGATAGTACAGAAATTGCGCAAGATTATTTTAATAAAGCGAGAGCTTCGATTCAGAGCATTTTAGATCAAGCTAAAGAACAATTTAGCCAACATGGAATTTCTGTTGAAACCAAAATTGTTGAAGGTCAAACAATTCATACAGAAATCATCAAAGCAGCAACTGAGCTAAAAGCTGATTTATTAGTGATTGGTTCTCATGGGCGAAAAGGTTTTAAAAAGTTCTTCTTAGGAAGTGTAACTCAAGCA…
Stress response genes		trkH	ABUW_1804	AKA31539.1	GCA_000963815.1	CP008706.1	AB5075-UW	K+ uptake system component	ATGTCTCTTAAGCCTAAACCGCATAAAACACTAAATTTAAGCCCACCTTCTCTGTTAGCACTGGGCTTTCTGGGCTTTATTGTCTTTGGCACATTATTGCTTAAACTTCCTATTGCCAATAACGGACATGTTAGTTGGATGGATGCTCTATTTACGGCGACCTCGGCAGTCACTATTACAGGTCTATCCGTTTTAAATATTCATGAATCTTTTACACTTTTCGGACAGGTCATTATTTTATTATTGATTCAGTCAGGTGGTTTAGGCTTCATGACTTTTGCCATTTTAGCAGCATTAAGCTTATCTCCTAAAGTTGGTCTTAAACAGCAAATGATGGCTCAAGATAGCCTTGGGCAGACTAGTCTTTCAAAGGTTACTTTTGTGGCAAAAGGTGTTGTT…
Stress response genes		uvrD	ABUW_2521	AKA32247.1	GCA_000963815.1	CP008706.1	AB5075-UW	UvrD/REP helicase	ATGTCTAATTATTCGAGATTAAAACAAGCACTACTAGAGCTTGAAAAAAATGAAGAACAATTTGCAGCTGTAAATTGTAGAAATCATTGTGTTGTTTTAGCAGGTCCTGGTAGTGGGAAAACAAAAACGCTTACAACCGCTATTGCTCGTACTCTTCATGAAGAGATTATTAATCCAAGAGCAATTGCATGCATAACTTATAATAATGAATGTGCAATTGAACTTGAAGGTCGGTTATCTAAATTAGGAATTGAAAATAATAGTCAAAATTTTATTGGAACTGTTCATAGTTTTGCTTTAACTCAAATAATAGTACCCTATGCACGTTGCTTACAAGGGCTCCTTCCTAATGATTTTAAAATAGCAAATAAAAATGAATGTAATTTAGCTGTCGAAAAT…
Stress response genes		kefF	ABUW_2590	AKA32314.1	GCA_000963815.1	CP008706.1	AB5075-UW	NADPH oxidoreductase	ATGGCTTTACTGATTTTGGCCCATCCCTACTACGCTCAATCAATTGCAAATAAAACGATTGTGAATGAACTCATAAAAACCTATCCGGATCTTGAAGTGCGAGATATTTTCCAGCTTTATCCGGACTATAAAATTGACGTAAGTGCTGAACAAGAAGCCTTATTACGCCACGACACGATTATTCTGCAATATCCAATGTTCTGGTTTAATATGCCGGCAATTTTGAAGTTATGGTTTGATGAAGTTTTTACTTATCAGTTTGCTTATGGCTCTCAGGGCGATAAATTAAAAGATAAAAAAGTCATTATTAGTATGACGGTCGGGCAAAAAGAAGCGAACATGGTGAACGACCAAGAAAACTTAATCGATAGCTTTTTAAAATCAGTTCAACATTCAATT…
Stress response genes		otsB	ABUW_3122	AKA32829.1	GCA_000963815.1	CP008706.1	AB5075-UW	trehalose phosphatase	ATGAACAATCAAAGTATAATATCAGATGGGAGAGAAAAAGATACATATTTTGTTACACCCAATGATATTATAAATACCTTACCTACTGATAAAAATTATTGTTTATTTCTGGATATTGATGGAACATTAGCTCCATTTCAAATTCATCCTGAGCATAGTTTTATTCCAAATACCACCTTAGAAGTTATAAAAAAAATTATTGAATTAAATATACCGGTGATTGCTGTAACAGGACGTGATGTTGAAACAGCGAGTAAGCTACTTCAGTTTATTGAATTACCTATAGCGGGCTTACATGGTTTAGATATTTATTTTGATTCTGATACTTATATTCGCCCAGATTTAAGCGATATTAATTTTCAAAAATTAAAAAAAGATATTATAAATTCTTGTGAAAAA…
Regulation	BfmRS	bfmR	(185..901)	AAX40744.1	N/A	AY838282.1	ATCC 19606	BfmR	ATGAGCCAAGAAGAAAAGTTACCAAAGATTCTGATCGTTGAAGACGACGAGCGTTTAGCGCGATTAACTCAAGAATATTTAATCCGTAACGGTTTGGAAGTTGGTGTAGAAACCGATGGTAACCGTGCAATTCGTCGTATTATTAGTGAGCAACCGGATCTTGTGGTCTTGGATGTCATGTTGCCGGGTGCAGATGGTTTAACCGTTTGTCGTGAAGTTCGCCCACACTATCATCAACCAATCTTAATGTTGACTGCGCGTACTGAAGATATGGATCAGGTACTTGGTCTGGAAATGGGTGCAGACGATTATGTCGCGAAACCAGTTCAACCACGTGTATTATTAGCGCGTATTCGTGCTTTGTTACGCCGTACCGATAAAACTGTTGAAGATGAAGTT…
Regulation	BfmRS	bfmS	(934..2583)	AAX40745.1	N/A	AY838282.1	ATCC 19606	BfmS	GTGTTTAAACACAGTATATTCCTGCGAATATATGCGGGGCTGGTAATTCTTGTTGTTTTGGTGGCTGTTTTTGGGTATTTACTGGTACAAATTATCAACTACCAACGCGCACAAGAATACCGAGAATCTTTAACTGATGGTATTTCTTATGTCATTAGTGAAGGAGTCGCTCGACAACCTGGGAAGCAGCAAAAAATAGATTGGATTTCTGACGCATCTGATTTGCTCGAACTTCCAATTTATTATACCGATGCAAGTAAGGTTGAGCTGTCTCGGACCGAGAAAAAGCGGATAGAAGCACAAAAATCTGTAGTTCGTTACGATGCAAGCAATAGCATTGCATATGTCATTATTGGCTTACGTGACGACCCACAACATTACTTATCTATAAAAGTCGAC…
Regulation	quorom sensing	abaI	ACICU_00136	ACC55448.1	GCA_000018445.1	CP000863.1	ACICU	N-acyl-L-homoserine lactone synthetase	ATGAATATTATTGCTGGATTTCAAAACAATTTTTCAGAAGGCCTATATACCAAATTTAAAAGTTACCGCTACAGGGTATTTGTTGAATATTTGGGTTGGGAGTTGAACTGTCCAAACAATGAAGAACTAGATCAATTTGATAAAGTCGATACAGCTTATGTCGTGGCTCAAGACAGAGAATCCAATATCATTGGTTGTGCCAGACTACTACCCACCACACAACCCTATTTACTCGGGGAAATATTTCCCCAACTTCTCAATGGAATGCCTATTCCCTGCTCACCAGAAATTTGGGAATTATCAAGATTTTCAGCCGTAGATTTTTCAAATCCACCTTCCTCTAGCAGTCAGGCTGTGTCATCACCGGTCTCAATTGCAATTCTGCAAGAAGCAATCAAC…
Regulation	quorom sensing	abaR	ACICU_00138	ACC55450.1	GCA_000018445.1	CP000863.1	ACICU	DNA-binding HTH domain-containing protein	ATGGAAAGTTGGCAAGAGGATTTATTATCAGCATTTTTGGTGGTAAAAAATGAATACCAGTTGTTTGATATTGTTAAATCTATCGCATCAAGGCTCGGATTTGACTATTGCGCTTATGGTATGCAATCACCCTTATCTATTGCTGAACCAAAAACGATTATGTTGAATAATTATCCAGAAGCATGGCAGAAACGTTATGTGGAACAGCAATATGTGAAGATAGATCCAACTGTGCAGCATTGTATGGTATCACTTCAACCTCTTGTTTGGTCGAGTCAATCTGCAAAGACACAGGCAGAAAAAGATTTTTGGGAGGAGGCGCGTTCTTATGGTTTAAATGTCGGTTGGGCTCAGTCAAGCCGTGATTTTATTGGGACCCGAGGAATGCTAACACTGGCA…
Transcriptional regulation		bfmS	ABUW_3180	AKA32887.1	GCA_000963815.1	CP008706.1	AB5075-UW	two-component system sensor kinase protein	GTGTTTAAACACAGTATATTCCTGCGAATATATGCGGGGCTGGTAATTCTTGTTGTTTTGGTGGCTGTTTTTGGGTATTTACTGGTACAAATTATCAACTACCAACGCGCACAAGAATACCGAGAATCTTTAACTGATGGTATTTCTTATGTCATTAGTGAAGGAGTCGCTCGACAACCTGGGAAGCAGCAAAAAATAGATTGGATTTCTGACGCATCTGATTTGCTCGAACTTCCAATTTATTATACCGATGCAAGTAAGGTTGAGCTGTCTCGGACCGAGAAAAAGCGGATCGAAGCACAAAAATCTGTAGTTCGTTACGATGCAAGCAATAGCATTGCATATGTCATTATTGGCTTGCGTGACGACCCACAACATTACCTATCTATAAAAGTCGAC…
Transcriptional regulation		ABUW_1645	ABUW_1645	AKA31383.1	GCA_000963815.1	CP008706.1	AB5075-UW	transcriptional regulator, TetR family	ATGCCAAATTTAGAAGCTTCATTTAGAGCACTTAGAGTGCTTCACACAGCAAGAGATTTATTTAAACAATACGGATTTCACAAGGTTGGTGTCGACCGAATTATTGCTGAGTCCAAAATTACCAAAGCCACCTTTTACAACTATTTCCACTCTAAAGAAAGACTCATTGAAATGTGCTTAACCTTTCAAAAGGACGGGCTAAAAGAAGAAGTATTTTCTATTATTTATTCATACCGTGAACTTATGGTATTTGATAAGCTCAAGAAAATCTTTTTTCTGCATGCCAACCTCGAAGGGCTGTACCGTTTACCTTTACAGGCCATTTTTGAAATTGAAAAGTTTTATCCAACTGCCTACAAGGTGGTGGTTGATTATAGAAACTGGTTGGTGACCCAAATA…
Transcriptional regulation		ABUW_1672	ABUW_1672	AKA31409.1	GCA_000963815.1	CP008706.1	AB5075-UW	transcriptional regulator, LysR family	ATGAATATTAATCAAGAACAACTACTCATGTTCCAAGCCGTTATGGAAACAGGTTCATTTTCAGCAGCAGCAAGGAAACTCGGTAAAGTCCCCTCTGCTGTGAGTATGTCGATTGCTAATTTAGAAATTGATCTGAACCTGACTTTATTTGAACGTAAAGGCCGCGAACCTACTCCTACAGCCGAAGCACGAGTGCTATATGAAAAAACGGCGCAACTATTGATTGAAATGAATCAATGGAAACAGCACGCGCATGCATTAAGTACTGGGCTGGAACCTAATCTTACTATTGTTGTGGTGTCTGAGCTGCTACATACCAATTGGACCGACTATGTTTGCCTGCTAGAAAGTCGCTTTCCCGATCTACAAATTAATATTGTGTCTGCCCCTCAAGAAGAT…
Transcriptional regulation		ABUW_1692	ABUW_1692	AKA31429.1	GCA_000963815.1	CP008706.1	AB5075-UW	transcriptional regulator, TetR family	ATGTCAAAAAGAGACACTATTATAAAAACAGCAACTGCCCTTTTTAATGAAAAAAGCTATAACTCTATTGGAGTGGACAGAATTATTGCTGAATCCAATGTTGCAAAGATGACATTCTACAAGTATTTTCCTTCAAAGGAAAAGCTAATAGAATCATGCCTTTACAAAAGGAATTCTGATATACAGTCTGCTATATTAGAAAGAATCAATACCAATGACCTACCTTTAGTTCAACTCAGAAGCTTATTTAATTGGTATATTGACTGGATTTATACAGAAGACTTTAATGGATGCTTATTTAAAAAGGCAACTATGGAAGTAGTACAACTTTACCCATCCGTTAAAAATCCTATTAATGAATATAGAGAATGGCTCTATGAGCTTGTTTTTTCTATTTTA…
Transcriptional regulation		gigD	ABUW_1755	AKA31491.1	GCA_000963815.1	CP008706.1	AB5075-UW	transcriptional regulator, AsnC family	ATGAATTTAGATGCGATCGATCTAAAAATTTTGAAGTATTTACAAGACAATGCCCGTTTAAGTAACCAAGAACTTGCTGATCTTGTTAATCTTTCAGCATCTGCTTGTCACAGACGCGTCAAAATTTTAGAAACCAACGGAATCATTGAAAAATATCAAGCAAAAGTTAATTATGAAAAATTAGGTATAAAAATTGAGGCGATAGTTGAAATAAAACTTGCTCAACTCACCGAAAATGACCACAACTTTTTTTTAAGCCAAATCAAGAATTTTGATGAAGTCATCAATGCCTATATCATTACAGGTGAATCTAATTATGTACTGCACGTTGCCACTAAAGATCTAAACTCTTTTTCTCATTTTGTTATTAATACACTCAATAAAATTAAAGGTGTGGTA…
Transcriptional regulation		ABUW_1768	ABUW_1768	AKA31503.1	GCA_000963815.1	CP008706.1	AB5075-UW	transcriptional regulator, MarR family	ATGACAAAGAAGTATGCGCGTTTTTTACCTACAACAGAATCTTTCACTCTTGAAGATTTTCCATATTATTGGATTACTCAGGTCCATGCTCAATATGTACAAAATATTGATAATGCCCTCAAAAAATATGGCCTAGATAATTCACGTCGTCGTATTATGCTTGCGCTAAGTAGTAAACCTCACGCTAGCGTATCAGAGCTATCTGATATGATTATTTCAAAAATGTCGACTACCACTAAAATTGTTTATCGCTTAAAAGATGAAGGCTTAGTTGAAACCTATTCTTGTCAATCAGATGGTCGTATTACACGTGTATATCTTACCGAACGTGGTACAGAAATGATTAATAAAATTAATGATCTAACGAGTGTAGTACTTGAACAATCATTCGAAGGTATC…
Transcriptional regulation		ABUW_1849	ABUW_1849	AKA31584.1	GCA_000963815.1	CP008706.1	AB5075-UW	transcriptional regulator, LysR family	ATGAATAATATTCATAACCTACATGGTCTAGACTTAAGTTTTTTTCACCGAATTGATATCAATTTATATCCGCTTTTTATCGCAATTTATGAGCAAAAAAGTATTTCAAATGCGGCAAGTAGTCTCAATATTACGCAGTCAGCAGCAAGTCATGCTTTGCAGCGTTTACGGCAGCAACTTGAAGATGATGTATTTATACGTGTAGGTAATAAAATGTCTGCAACGCCTTTTGCAGAACAGATTTATCCAACTGTTAAGCAAGCACTTTTAACCATTCAAAACATTAGCCAACAGAAACATGTATTCGACCCAACAAGTTTAAAAAGCTTAAAAATCGCCGTGCATGACGAAATTGAGCCAATTATTCTTCCAAGGTTGGCTCAACATTTTCAAAATCTT…
Transcriptional regulation		ABUW_1966	ABUW_1966	AKA31696.1	GCA_000963815.1	CP008706.1	AB5075-UW	transcriptional regulator, LysR family	ATGAAAGAAAATTTAAATGATTTACACACTTTTATGGTCGTTGCTCAAGAACGGAGCTTTACCCGCGCAGCCGCAAAACTCAGAACTTCACAGTCAGCCATTAGTCAAACACTCCGTAATTTAGAAGACCGAATTGGCATAAAACTATTATCAAGAACAACACGAAGTGTGGCACCTACAGAAGCAGGCGAATATCTATTAAATTTGCTTCAACCTGCAATAGAAGAAATAGAAAATGGCATAAATCAAATTAGTGCTTTAAAAAATGATCCAGCAGGAACATTACGTATTAGCGCAGATGAATATGGAATACAAAGTGTTTTATGGCCAGCAGTTGAAAAAGTCATACAACAATTTCCAAAAATTTCAGTAGAGATCATATCTGATTATGGTCTTGTT…
Transcriptional regulation		ABUW_2074	ABUW_2074	AKA31803.1	GCA_000963815.1	CP008706.1	AB5075-UW	transcriptional regulator, fur family	ATGACGACAATATCAAAATCATTATTAAATGGATTACCGATAAAAAAATCGAGGGTACAAGTTTTTGAGATTTTAAATCAGAACCCACAAGGCTTAAGCGCGGTAAGTATCTATGCGCAAATTAAAAATGAACATAAAATTACGTTAGGTACCATTTATCGAATTTTATCTGAGTTTGAAAACCGTAAAATCATCAAAAGGGTGTTTTTAGGAAAAAGTAAAAGTATTTATAAGCTTAGAAAAGACAAGATGAGCTGTAACCTCATTTCGCTCAAAACCTCTGAAGCCTTGAACTTTGAAAATGAGAAAGTTAAAGAATTACTTCATGAGGTTACGGATATTATTTTTGCAAACACCGGAGTCGACATTAGTAGTGTTGAACTCAATCTTTATACTGAA…
Transcriptional regulation		alkR	ABUW_2196	AKA31924.1	GCA_000963815.1	CP008706.1	AB5075-UW	transcriptional regulator, AraC family	ATGATTGATCACGTAAACATGGATGCACTAAGTAAATTTTTTGATGATATCCACTTAAATAAGTCTGAATATATTTATATAAAAGCACAAGGTGAATGGGCTTTTAAAACACAAGATCAATCTGCTTTACTGGCTTATATTGTTTTAACGGGTTCTGTATATATCCAATTAAATGTGTCAGAGAAAATAACAGCAAGAGCTGGAGATATTATTTTAATTCCTTCTGGAAAAGCGCATCATGCTATAGACTCAAAAGCTACTGCAAGTAAACTTGTAGATCCAGTCGATATTACTCCATTATTTAATGGACATCGCCACGATCCAATTGAGTTAGGCTCATCAACATCTGCAAATACCCTATTACTCTGCTTGCGCTGTCAAGTTGATACTTATATGGCA…
Transcriptional regulation		ABUW_2236	ABUW_2236	AKA31964.1	GCA_000963815.1	CP008706.1	AB5075-UW	transcriptional regulator, AraC family	ATGAAACGATCGGCACTTGGTTTAATCTATTTAATTCAAGGAATGCGCAATGCGGGCATTGATGTCGACTCACGTTTGGCAGATATAGGTATTAAAGTAGATTCCCTGGACCCAAGCTCAACAATTCATGACAGTTTGGAATGGGATATACAGCAAATTATTAGTGAGAATGTTGACCCAGAGAAAGGATTATTTATTGGACAACATTACGCATTGGCAGGTTATGGTCCTTTACTCATGTTACTTGTGACCAGTCATGACATACAAACGGCGTTAGAAAAAGGCATACAGTATCAAAAGCTTACTCATTTATTTGGTACTTTGAGCTTACAAGAAACTGAAAATCACATCATTTTGAACTATTTACCGGTCGATTTAAAAACAGAAATCGGTTTACTT…
Transcriptional regulation		arsR1	ABUW_2370	AKA32097.1	GCA_000963815.1	CP008706.1	AB5075-UW	transcriptional regulator, ArsR family	ATGATCAATCAAGTCGATTTCTTTAAATGTCTATCTGACCAAACTCGGTTAAATATTCTTAAATTAGTTCTAAATAAACAAAATATTTGTGTTTGTGAGCTAACAGAACAGCTTGAGTTGAGCCAACCGAAAATCTCCAGACACTTGGCCTTATTAAGAACTCATGGCGTATTACTGGATGAAAGAAAAGGACAGTGGGTTTATTACAGCTTAAATCCGGATTTACCTGTTTGGGCTTTAGATATTCTAAAGGTGATAGAAAATGACGAGAGTGGGACAAAAGTAAAACAACAAGATCAGTCTTTCATCACGACAACGTGTTGTGATTAA
Transcriptional regulation		ABUW_2520	ABUW_2520	AKA32246.1	GCA_000963815.1	CP008706.1	AB5075-UW	transcriptional regulator, TetR family	ATGCCAAATTTAGTTCTCCCAACACGTACCTTATATGTTGTAAATAAAGCAATAGATCTGTTTCACCACTGTGGATTTCACCTTATTGGGGTCGACAGAATAGTGAAAGAATCAGAAATTACGAAAGCCACTTTTTATAATTACTTTCACTCCAAAGAACGGCTTATTGAAATTTGCCTGATGGTGCAAAAAGAAAAGCTCCAAGAGCAAGTAGTCGCAATGGTCGAGTATGACTTAAACACTGCCGCAATAGATAAACTTAAGAAGCTTTATTATTTACATACCGATTTAGAAGGGCCGTATTACTTATTATATAAAGCTATTTTTGAGATTAAAAATAGTTATCCCAACGCCTATCAGACCGCAATGCGCTATAGAACATGGCTCAAAAATGAAATT…
Transcriptional regulation		ABUW_2544	ABUW_2544	AKA32269.1	GCA_000963815.1	CP008706.1	AB5075-UW	transcriptional regulator, AraC family	ATGACTTTGGTTCAAATTCCGAAATTAACTACCACTTTGGAAGATTTCTTAAAAAATCTGGAAAGTATAGAACCATTATTTGATGCTTTATCTTCGGTGGTGTTTTTCATCAAAAATACCGAAGCACGTTATGTCTTTGTCAATCAAACATTAGTAAATCGCTGCGGTCTAAAAGATAAAACTGCAATATTGGGAAAAACCTCTTCTGAAGTTTTTCCTCATTCACTTGGAAAAATATATACATCGCAAGACTTGCAAGTCATTCGCCGCGGTAAAAAGTTAACAGAGCAATTAGAACTACATTTATATGCAAAAAATCAGTCGGGCTGGTGTTTAACCTATAAAGAACCTTTATTTGATGCAGATGGAAACTTAGTAGGAATAGCGGGTATTTCTAAT…
Transcriptional regulation		soxR	ABUW_2555	AKA32279.1	GCA_000963815.1	CP008706.1	AB5075-UW	redox-sensitive transcriptional activator SoxR	ATGAGTGAAAGGAATCAAAGTCGTTTGTTAACGGTTGGTGAGGTTGCAAAACGTAGCGGTGTTGCAGTTTCAACCCTTCATTTTTACGAATCTAAAGGTTTAATTAAAAGTATAAGAACCAATGGTAACCAACGCCGTTTTACTCTAGTGGTGTTACGCTACATTGCGATCATTAAAATTGCTCAAAAAGTTGGTATTCCATTAGATGAAATAAAACAAGCCCTAAGTAAATATCCGATGGGTTCTAAATTAACTGCACAACAATGGAAAGAGCTATCTCTCGATTGGCGGAAGAATTTGGATGAGCGTATTCAAAAACTCACAAGACTCAGAGACGAAATGGATTGGTGTATTGGATGTGGTTGTTTGTCATTAGAACAATGTCCATTAAGAAATCCA…
Transcriptional regulation		gigC	ABUW_3161	AKA32868.1	GCA_000963815.1	CP008706.1	AB5075-UW	transcriptional regulator, LysR family	ATGCGGATGACATTACGCCAGTTGGCTGTTTTTGTAGCAGTCGCCCAAGAAGGAACCGTTACTAAAGCCAGTGATGCGGTCAGACTGACGCAAAGTGCAGCAAGTATGGCTTTAGCCGATTTAGAAGACGGCTTAGGTGCTCCTTTATTTGATCGTTTAGGTAAGCGCTTGCAGCTAAATGATCTTGGACGTTTTCTGCTTCCCCAAGCATTAGAAATTTTAGGCCGCTGTGAAGCCTTTGAACAAGCAGCCAAGGGTGAGTTACAGAGTATTGACCTTCGTATCGGGGCTACTTTAACCATCAGTGATTATCTAATGCCAGATTTAATGGCTAACTTCTTACAACGTCATCCACAAGCGCATTTACAACTTCAAGTTGGTAACACACGCCAAATGATT…
Transcriptional regulation		gigA	ABUW_3260	AKA32956.1	GCA_000963815.1	CP008706.1	AB5075-UW	putative two-component response regulator	ATGTATTTTATTAAACCGACACGCTCTATCCCTTTCGTAGAGCAAGCTCTGGAAGCATTACCAGACTTACAAGTCATTCACATAGATGATCTCGATTTATACGACCCAACAATTATCGCAATTGCTGATGTACAAGATTTCCTAACTTATAAATGGCGTTTACCTACAATCGTGATTGCTTTTGAGCATGAAGGTAGTGCTTTAGCTCAAGCATGGGAAGCTGGTGCTCTTGCAGGATGGGTATGGAACCAATTACCTAAAGATCTAAATAAAGCTTTAACAAGAATTGATGCACAATATAAACGTAATCAGGATAGCCGTGATTTACCTTCGGCAGCAGAATTACAAAAACGTTTATTGCCAAATCCTATTGATTTATTAAATTATGAGGTTGAAACT…
Outer membraine vesicle (transporter)		A1S_0116	A1S_0116	ABO10603.2	GCA_000015425.1	CP000521.1	ATCC 17978	RND superfamily-like exporter	ATGGTGACCATAGAACATGCTTTCCTCATACCGGCCAAGATTGACAAGGTTTTCAACTACCTTGCAAACCCAGCCAATGATGCAGGTTGGCAATTGTCGTGTAAACATTCTGAACTGCTAGACAGTACTCCGCGTGTGGGCAGTAAGTACGAGATTGGTTTTAGCTTTATTGGTCGTGAAATGTCCTTTAAAGGTGAAATTACACATCTGGTACCGAACGAATTGTATGCGTTTAAAGTAGTGGAGGGGCCCTTTCACTACACAGGTACTTACCGTTTCAAACCACATCCGGAAGGTACGTGGATTGAATGGGTGTTTGAAGCTGAACCAGGTAGTTTTTTTGGTGTATTGCCGCCAGCACTGCTAAAAAAGATGGTGCTCGCCCAGTTCAAAAAAGAT…
Outer membraine vesicle (transporter)		A1S_0009	A1S_0009	ABO10506.2	GCA_000015425.1	CP000521.1	ATCC 17978	putative RND type efflux pump	ATGAAAAAAATCGTACTTGCTATGGCTGCCGCTTCTGTTGTTGGTTTTTCTGCTTCAGCGCAAGCAGCGAGTACCGTGTGTGTATTCGACCTCTTAGGAAAAGCAGGCGACTCATATAAAATGATGGAAGAATGGGCTCTAGCTGCAAAAGGCTGGGGTACTGAAATTAACTTAGTTCCTCGTCAGGACGAGGCTGTTGCAGATAATGATTTTAAAGCTGGTAAATGTGATGCCGTAGCAATGACAGCTATGCGTGCTCGTCAATATAACAAATTTGCCGGATCAATTGACTCGCTTGGCGGCGTTCCTAATAACCAAATTGCACAACGTGCTATTACTTATGTATTAGATGCACGTAATGCTGCAAAAATGACAACTAACCTTGGCGGTAAAAAATAC…
Type II protein secretion system		gspD	CEX83_17050	OXS52816.1	GCA_002238075.1	NJIB01000217.1	Ab_12	general secretion pathway protein D	ATGGCTTTATTGAATCATCAACGTCCACTTTGGGCATTACTTGCAGCAGCCCCATTGATTGCGACAGTAAGTAGCAGTGCCTATGCCCAAACATGGAAGATCAATTTACGTGATGCTGACTTAACTGCCTTTATTAATGAAGTTGCAGACATTACAGGAAAGAACTTCGCTGTAGATCCGAGAGTACGTGGTAATGTCACGGTTATTTCTAATAAGCCATTAAATAAAGATGAAGTTTATGACCTATTTCTTGGGGTCTTAAATGTAAACGGGGTGGTTGCAATTCCTTCTGGTAATACCATTAAGCTTGTACCGGATAGCAATGTTAAAAACTCGGGAATTCCTTATGATTCTAGAAATAGGGTCCGTGGTGATCAAATCGTTACACGTGTGATTTGG…
Type VI protein secretion system		hcp	2951..3454	AKR15107.1	N/A	KR109191.1	Ab244	Hcp family protein	ATGAAAGATATATACGTTGAGTTTCGCGGTAAATATAAAGTTGATGGAGAATCTCGTGATTCTGAGCACAAAGGTTGGTTAGAAGTTAACTCTTGGTCTCATAACATCCGTCAACCTAAATCTGCTACTTCAAGTAGTGTAGGCGGCCACACTGCTGAACGTGTTGAACATTCTGACATGGTTTTCGTGAAAGACTTAGACGCAACTAGCCCTAAATTATGGGAAGCTTGTTCAGCTGGTTATACATTTGATGAAGTACAAATCGACTTCTATCGTGCAAATGGCGATAAACGTATCAAGTACTTACAAATCAAATTGAAGCACGTTCTAGTTTCTAGTGTAACTCCAACTGTTAACGAAGAAGGCGTTCCTACAGAAGCATTCGGTTTGAAATATGCT…
Type VI protein secretion system		vgrG4	DSM30011_18720	ALD10112.1	N/A	KT334325.1	DSM 30011	VgrG4	ATGCAGATGAGTGTGTCGAGTATATTGGAACGTTTAGGCCTTGTTTCACAAAATCGTGCTGTTCATATCCAATTCTCAAATCAGTCTTTAAATCAGCAAGTCTTCTTACAACGTATTGAAGGCGAACATACGCTTAATCAGGGCAGCGGTGCTGAGTTATTGTGTCTGTCGACAAACGCCCATATTGCATTAAAACAGTTTATTGGCTGTCAGGTTGCCGTCGATCAGGTCACCGATACAGGCCAGTTTTTTAGAACGACAGGTATTATTACCGAAGCCAGCCAAGGGCAAAGCGACGGCTCACTCACTATTTATAATTTAACTTTAAAAGACCCAACTGCACTCTGGCATAAGCGCCGTAATAGCCGCGTGTTTATGAATAAAAGCGTGCGCGATATT…
Type VI protein secretion system		vgrG1	DSM30011_11750	ALD10115.1	N/A	KT334328.1	DSM 30011	VgrG1	ATGATGTCCCATAAAATATTTCAAATTTTAGATAGTTTAGGATTAGTCGCACAGAATCGCGTTCTTCATGTGCAATTTTCCAACGCATCATTAAACAATCAAGTCTTTTTACAACGTATTGAAGGCGAACATACGCTTAATCAGGGCAGCGTTGCTGAGTTATTGTGTCTGTCGACAAACGCGCATATTGCATTAAAACAGTTTATTGGTTGTCAGGTTGCCATCGATCAGGTCACCGATACAGGCCAGTTTTTTAGAACGACAGGTATTATTACCGAAGCCAGCCAAGGGCAAAGCGACGGCTCACTCACTATTTATAACCTCACCTTAAAAGACCCAACTGCACTCTGGCATAAACGCCGTAATAGCCGCGTGTTTATGAATAAAAGCGTGCGCGAT…
Type VI protein secretion system		vgrG3	DSM30011_00475	ALD10113.1	N/A	KT334326.1	DSM 30011	VgrG3	ATGCTTTTTAATATATTTAGTGTCTTGGAAAAAATAGGGCTAAATGCTCAGAAACGTGCTATCCACGTACAATTTTCTAATGAACTACTCAATCATCAAGTATTCTTACAACGTATAGAAGGCCAACATCAGTTAAATGGTGGCCTAATGGCAGAATTGATTTGCCTTTCAACCAATGCCCAAATTGCACTGAAGCAATTTATTGGTGTCCAAGTCGCTGTTGATCAGGTCACTGATTCGGGGCAATTGTTCCGAACTACAGGTATTGTGACTGAGGCCAGTTATGGACAAAGTGATGGCGCTTTAACGCTTTATAAGCTGACTATAGAAGATGCGACAAATTTATGGCACAAACGCCGTAATAGTCGTGTTTTTATGAATAAAAGTATTGTAGAAATT…
Type VI protein secretion system		vgrG2	DSM30011_13300	ALD10114.1	N/A	KT334327.1	DSM 30011	VgrG2	ATGTTTAATAATATTTCTCAGGTCTTAGAGAGTTTTGGTTTTCTCTCACAGCATCGTTCGGTGTATCTCCAGTTTTCAGATGCATCCCTGAATAGTCAGGTTTTTTTACAACGTATAGATGGGCAACATTATCTTAATCAGGGCATGACAACCGAGCTGATTTGTTTATCAACCAATGCTCATATTCCACTCAAAACATTTATTGGGTTGCAGGTTGCTGTTGATCAAGTAACAGATCGAGGAAGTTTTTTCCGTACTACAGGTATTATTACTGGAGCATCGCAAGGGCAAAGTGATGGTGCTTTAACTTTATATAAACTTGCCATAAGTGATCCAACTTATCTCTGGCATAAACGCAGAAATAGCCGTGTGTTTATGAACAAGAGTGTGAAAGAAATT…
Type V protein secretion system		ata	C5U16_18435	PQH78630.1	GCA_002950755.1	PUCV01000087.1	R11	trimeric autotransporter adhesin Ata	ATGAATAAAGTTTACAAGGTCATTTGGAATGCTTCGATTGGAGCATGGGTTGCAACCTCTGAAATTGCAAAAAGTAAAACAAAGACTAAATCAAAAACTTTAAATGTATCAGCGGCAGTTTTATCGGGTGTAATTTGTTTTGCTCCAAATGCTTTTGCTGGGACAAATACCGAAGGGGGAATAGGCCAAGGAACATCTATTTCTGGTACAACTTCATGTCGTGAAGGAAGCGCTAATACGGCTAATCAAAAAGATATTGCTATTGGCTGCGGGGCACAAACTCAAGACCGAACTGGCTCTAACATCGCAAATCGTAATAATCCATATAATAATTCTACCGGTGCTTATGCTGGCGCAATGAAACAAGGCGGAGCAATCAGTGTTGGTACGGGGGCTGTA…
Antibiotic resistance		adeK	ABUW_0842	AKA30602.1	GCA_000963815.1	CP008706.1	AB5075-UW	multidrug efflux protein AdeK	ATGCAAAAAGTATGGTCTATTTCAGGTCGTAGCATTGCGGTATCTGCACTTGCGCTTGCTTTGGCAGCTTGTCAAAGCATGCGCGGCCCAGAACCAGTCGTGAAAACCGATATACCACAAAGCTATGCATATAACAGCGCTTCTGGTACGTCTATTGCTGAACAGGGTTATAAACAGTTCTTTGCTGACCCGCGTTTGCTTGAAGTGATTGATTTGGCTCTTGCCAATAACCGTGACTTACGTACAGCAACGCTCAATATTGAACGTGCTCAACAGCAATATCAGATTACACAGAACAACCAGCTTCCAACAATCGGTGCAAGTGGTAGTGCAATTCGTCAGGTTTCTCAAAGCCGTGATCCGAATAACCCCTACTCTACTTATCAAGTAGGTTTGGGT…
Antibiotic resistance		adeJ	ABUW_0843	AKA30603.1	GCA_000963815.1	CP008706.1	AB5075-UW	multidrug efflux protein AdeJ	ATGGCACAATTTTTTATTCATCGCCCCATATTTGCGTGGGTGATTGCATTAGTCATTATGTTGGCGGGTATTCTTACGCTAACAAAAATGCCTATTGCACAATATCCAACGATTGCACCACCAACCGTAACGATTGCTGCGACTTATCCTGGTGCATCGGCTGAAACAGTTGAAAATACTGTAACCCAGATCATTGAACAACAAATGAATGGTCTTGATGGCTTACGTTATATTTCATCTAACAGTGCTGGTAATGGTCAGGCATCTATTCAATTAAACTTTGAACAAGGTGTTGACCCTGATATTGCACAGGTTCAAGTTCAAAACAAATTGCAATCTGCAACTGCGCTTTTACCTGAAGATGTACAACGTCAAGGTGTAACAGTTACTAAATCTGGT…
Antibiotic resistance		adeI	ABUW_0844	AKA30604.1	GCA_000963815.1	CP008706.1	AB5075-UW	multidrug efflux protein AdeI	ATGATGTCGGCTAAGCTTTGGGCACCAGCCCTTACTGCTTGCGCATTAGCAACAAGTATCGCGCTTGTTGGTTGTAGCAAAGGCTCCGATGAGAAACAGCAAGCTGCTGCTGCTCAGAAAATGCCGCCTGCAGAAGTAGGTGTTATTGTTGCTCAACCACAAAGTGTTGAACAAAGCGTTGAGCTTTCAGGCCGTACTTCAGCATATCAAATTTCTGAAGTTCGTCCTCAAACAAGTGGCGTGATTTTAAAACGTTTATTTGCTGAAGGAAGCTATGTTCGTGAAGGTCAGGCGCTTTATGAGCTCGACTCTAGAACGAACCGTGCAACGTTAGAAAATGCAAAAGCATCACTCCTACAACAACAGGCAAATCTAGCTTCACTACGTACCAAGTTAAAT…
Antibiotic resistance		ABUW_1156	ABUW_1156	AKA30907.1	GCA_000963815.1	CP008706.1	AB5075-UW	transporter, drug/metabolite exporter family	ATGAGCCGCCAAATCTCAACCTTAATCGGTGTTTCAGCTTTATTACTTTGGTCCACTTTAGTTGGCTTACTCAGGCTTTCTACAGAAAGTTTTGGTCCTATCTATACAGTGACTTATGTATATACCATCAGTGCTATTATTTTGTTCTTAACATATGGCCTGCCCGATTTAAAAAAGGTTTCAAAGAAGTTTCTTATTTTATCTAGCTTGCTTTTTGTTGTTTTTGAATTATGTTTTGCCTTTTCAATTACTCTAGCAAATTCATCAGAAAAATCGATTGAAATAAATATTATTTTTAATATGTGGCCGACTTTAATTATTATTATGTTGGCAGTATTAAAAGAAGAAAAAGTAAACTTATTAACTATATTAGGAGTGATCGTAAGTTTTGCAGGAATA…
Antibiotic resistance		ABUW_1499	ABUW_1499	AKA31238.1	GCA_000963815.1	CP008706.1	AB5075-UW	hypothetical protein	GTGGATGATCATCATTTAAAAAGAAAAGTCGGCACGCTTGAAATGGTCGTAGCCATGCTGCTTTCAGGGAGTATTGGTCTATTTGTGATTAAGTCAGGTCAATCACCCTTTAATATTGTATTTTTCCGTTGCCTTATTTCAGCATTGTGTTTAATACCGATTTGTTACTTCTATGGTCATTTTAAAAAAGTATACTTCGGTAAAAAAGAACTGTTTTTAATGGTGACTTCGGGCCTTCTAATTATTTTTAACTGGGTTCTATTGTTTGCCGCTTTTCCTAAAACTTCTATTTCTTTAGCGACGATTGTTTATCACGTGAACCCGTTTGTCATTTCATTTTTAGGGGCTTTGGTCTTTCACGAAAAGCTCAATAAAAATGATGTGCTATGGACCATCGTT…
Antibiotic resistance		ABUW_1520	ABUW_1520	AKA31258.1	GCA_000963815.1	CP008706.1	AB5075-UW	hypothetical protein	ATGTCAAAAAATTTAGCAACCTTGATTGGTTTAAGTGCCATCCTAATGTGGGCCTCTATGGTGGGCTTTGTAAAACATATTACGACCGCAATCGGTCCAGATGTTGGCATTACGCTGATCTATTCCTTAAGTGCTTTACTCCTGCTCATTATTTTTAGGGTGCCAAATTTTAAATTAATTTCTAAAAAATATTTAATTTTAGGGGCAATTTTATTTATTGCTTATGAGCTTTGCTTTTCGTTTGCACTTGCCTATTCAAAGACGGCGCAACAAGCGATTGAAGTAAGTATTGTGAACTACCTTTGGCCAAGCCTGACTGTTTTAGCTTTTGTTATTTTTAGAGAGTTAAAATTTAATGTGTTTATTATTTTAGGATTACTCATTTCAATTTCCGGTATC…
Antibiotic resistance		ABUW_1673	ABUW_1673	AKA31410.1	GCA_000963815.1	CP008706.1	AB5075-UW	hypothetical protein	ATGTTGATTTCCAAGAGAAGACTCATTCATGCAATCAGTTATGAAGGAATTTTGTTGGTCATCATTGCGATTGCATTAAGTTTTATTTTTGACATGCCGATGGAAGTGACCGGAACACTTGGTGTATTTATGGCAGTGGTTTCAGTTTTCTGGAATATGATTTTTAACCACTATTTCGAAAAAGTAGAGCATAAATTTAATTGGGAAAGAACGATCCCTGTGCGGATTTTACATGCGATTGGTTTTGAGGGTGGTTTGCTGATTGCGACTGTTCCAATGATTGCATATATGATGCAGATGACAGTGATTGATGCATTTATTTTAGATATAGGTTTGACCTTATGTATTTTGGTTTATACCTTTATTTTCCAGTGGTGCTATGACTATATTGAAGATAAG…
Antibiotic resistance		ABUW_1851	ABUW_1851	AKA31586.1	GCA_000963815.1	CP008706.1	AB5075-UW	aminoglycoside phosphotransferase	ATGTCGGTAATTGATGTAGGCGGTGAAGTACGTGATGGTGAAGAGCTTGATATTGGGGCAGTTGAGAACTGGTTAAAAAACCAAGGTGTTGAGTTAGTTGGTTCGGCAGTCGTTACTCAATATACGGGTGGGGCGTCGAACTGGACTTATCGTTTAAAGTATGAAAATACCGATTTAATTTTGCGTCGTCCTCCAAAAGGAACAAAAGCCAAGTCGGCCCACGATATGGCCCGTGAATATATGGTGCAGAAAAATCTTGCGCCTTATTATCCAGTGCTTCCTAAAATGGTTGCACTTTGTCAGGATGAATCGGTCATTGGCTGTGATTTTTATGTCATGGAACGCATTGAAGGTATTATTCCTCGTGCAAAATTACCACCTGAGCTTGGCTTTAATGAA…
Antibiotic resistance		ABUW_2123	ABUW_2123	AKA31852.1	GCA_000963815.1	CP008706.1	AB5075-UW	metallo-beta-lactamase family protein	ATGCTTGGGTGTGAAGAAACACGAGGGGCTGTTTTAATTGACCCAGTTGCATCAGATATAGAGATTTATGCAAAAGAATTAGAGCAGCATCAATTTACACTCATCTATACCTTAGATACTCATGTTCATGCAGACCATATTACCGCTGCAGATTTACTTCGTGAACGTTTTCATTGCAAATCGGTTTTACACCGAAACTCAGAAGTAAGTTGCGGAGATATTTTAATTACTGATGGTTGCATGCTTAAAGTTGGCAACCTCAGTATTGAAGCGCGTTACACACCAGGTCATACCAATGCTTGTACGAGTTACCTAGTTGGAAACATGATTTTCACTGGTGATGCATTATTAATTGACGGCTGCGGTCGAACTGACTTCCAGCAAGGTAATGCAGGCACA…
Antibiotic resistance		ABUW_2550	ABUW_2550	AKA32275.1	GCA_000963815.1	CP008706.1	AB5075-UW	hypothetical protein	ATGAGTACGCCAACAGAAGCAAAATTTTCCCTGACTTATTATACGGGTTTCTTATCTGTACTATTTGCTGCTTTTCTATGGGGTACGGCAGGCACAGCAGCATCTTTTGCAAAGGGCATCAGTCCACTTGTGATTGCTACTATTTCTGTGGGCTTCGGTGGTTTAATTCATACATTTTTAAGTTTAAAAGCTATTAAAAAAGATTACCGAAAGCTTTTTGACTATAAGACCAAAGTTTTGATTGCCGTCATTGTTTCTATTCTTTGTCCGTTTGCTTTTTATTCCTCGGTTTCATTAGCTGGTGTTTCTATTGGTACTGTTATTTCAATTGGCTGCGCCCCTTTGTTCTCAGTTATGCTTGAGTGGCTATTAGATAAACGTAAGCTTTCTTTAAAATGG…
Penicillin-binding protein 7/8 and b-lactamase PER-1		blaPER-1	(1402..2328)	AHL28751.1	N/A	KF978125.1	Km5	extended-spectrum b-lactamase PER-1	ATGAATGTCATTATAAAAGCTGTAGTTACTGCCTCGACGCTACTGATGGTATCTTTTAGTTCATTCGAAACCTCAGCGCAATCCCCACTGTTAAAAGAGCAAATTGAATCCATAGTCATTGGAAAAAAAGCCACTGTAGGCGTTGCAGTGTGGGGGCCTGACGATCTGGAACCTTTACTGATTAATCCTTTTGAAAAATTCCCAATGCAAAGTGTATTTAAATTGCATTTAGCTATGTTGGTACTGCATCAGGTTGATCAGGGAAAGTTGGATTTAAATCAGACCGTTATCGTAAACAGGGCTAAGGTTTTACAGAATACCTGGGCTCCGATAATGAAAGCGTATCAGGGAGACGAGTTTAGTGTTCCAGTGCAGCAACTGCTGCAATACTCGGTCTCG…
Serum resistance	PbpG	pbpG	ACICU_00260	ACC55572.1	GCA_000018445.1	CP000863.1	ACICU	D-alanyl-D-alanine carboxypeptidase	ATGCATGTGCTAAGCATGTCTATTTTGCTTAGTTTGAGTTCAACAAGCTTTGCAGAACTCGTCAATAACCCGTCTTCAGGGAGTACTGGTACTGCAAGTTTAAATTGGTCTGCAGCGGATGCTAGTCAACTTTTAAATGATGAAGATGATGAACCGACTCCGCAAGGTTCAACTTCTGTAACTACAACATTGCGTGGCAGTAATGCGCCGAGAGTTATTACTTCTACCCCTAAAGTTGCTCCAATCCGTGATACTGTGGGTTATAACGCCCAGCCGAGTGTTAGTGCACGTGCTGCACTTGTAATGGATGCACAAACAGGTGAGGTACTTTATAGTAAAAATACCAACGCATCAGTGCCGATCGCTTCTATTACCAAATTGATGACGGCAGTTGTAACG…
serun resistance, invation		cipA	HMPREF0010_01565	EEX04171.1	GCA_000162295.1	GG704573.1	ATCC 19606 (Broad Institute)	META domain-containing protein	ATGAAAATTAAATATTTAATTCTTGCGTTATTACCTTTTTCTTTGATGGCGTGTCAAACAGTTTCAAACACTCAAGCTCCAATTGTATCTGAGCAACAACAAAATTTGGCTACTACTTTAAGTGAATATGCTTGGACTTATCAAAATGTAAAAGCATCTAAGCCACTTATTCTTAACTTTAATGCAGACGGTAAATTAGCAATTAACACTGGCTGTAATGGCCAAGGCGGTACTTGGAAAGTTGAAGGCAACCAACTTGTAACTTCTCCACTTGCATCAACAATGATGGCTTGCCAAGACGATTTAATGAAACAAGAACAATTGTCTAATAGCATCTTTAGTGAAGCGAAATTGCCAATCGAAATTAGTAATAACAATGGTCAGGTAATCTTAAGCGTG…
serum resistance		tuf	DJ41_2705	KFC04103.1	GCA_000737145.1	JMRY01000014.1	ATCC 19606 (Los Alamos National Laboratory)	translation elongation factor Tu	ATGGCTAAAGCCAAGTTTGAACGTAATAAACCACACGTAAACGTGGGTACAATCGGTCACGTTGACCATGGTAAAACAACTTTAACTGCTGCGATTGCAACAATTTGTGCAAAAACTTACGGCGGTGAAGCGAAAGATTACTCACAAATCGACTCAGCACCTGAAGAAAAAGCACGTGGTATTACAATTAATACATCACACGTAGAATACGATTCTCCAACTCGTCACTACGCACACGTTGACTGCCCAGGCCACGCCGACTACGTTAAAAACATGATCACTGGTGCTGCTCAGATGGACGGCGCGATCCTTGTATGTGCTGCAACTGACGGTCCAATGCCACAAACTCGTGAGCACATCCTTCTTTCTCGTCAGGTAGGTGTACCTTACATCATCGTA…
In vivo survival		recA	A1S_1962	ABO12389.2	GCA_000015425.1	CP000521.1	ATCC 17978	DNA strand exchange and recombination protein RecA	ATGGATGAGAATAAAAGCAAAGCATTACAAGCCGCTTTGAGCCAAATTGAGAAGCAATTTGGTAAAAATACGGTTATGCGTCTTGGTGATAACACTGTTCAAGCAGTTGAAGCCGTATCTACAGGTTCTTTAACTTTAGACATCGCATTGGGGATTGGTGGTTTACCAAAAGGCCGTATTATCGAAATTTATGGTCCTGAATCTTCTGGTAAAACCACAATGACATTACAAGCAATTGCTCAATGTCAAAAATCTGGTGGTACATGTGCCTTCATTGATGCTGAGCACGCCCTAGACCCTCAATATGCACGCAAACTTGGTGTAGATATTGATAACCTACTTGTTTCACAACCCGACAATGGTGAGCAAGCACTTGAAATTGCTGACATGCTTGTCCGT…
Serum resistance, in vivo survival		surA1	(1..318)	ALM55783.1	N/A	KT023081.2	CCGGD201101	surface antigen 1	ATGACAGATCAAAATACAGATCATGCTCAATTGGTAGCTGGCGATCATAACTATTCTGACTCTCGCTGGCGCGAAAGCTATCTTACTCGACCTTATTATCAAGAAGCGCAATTAACTACACCAGATCTAGATTATGATCGTGATTTTTCTGCAGCTTATGAACTTGGTCATCGAGCTCGTTCTGAATCTAAAGAAGGAACTCAGTTTGAAGATATGGAAGGCAGCTTGCAGCAAAAATGGGAAGAGCTAAAAGCTGAGTCCCGCCTAAAATGGGAACACGCTAAACAAGCGATTAAAGATGCGTGGGATGATATTTAA
In vivo survival, killing of host cells		gigB	DIZ29_07460	PWG99404.1	GCA_003130565.1	QFLH01000039.1	Ab3_Ch	anti-anti-sigma factor GigB	ATGTCAACAGGTCATGTTGAATATGCAAGTTTAAATGGAACGCATATTTTCAAGCTTATTGGTGAAGTGCGAGCCCATTCTTGTATAAGTCTAGACAAACTTTTAAACAGAATTGAACAGCAAGAAAATGTTGTTGGTGCAATCGTTGATTTAACCCAAACAACATTTATTGATAGTACTGTATTAGGTATCCTAGCTAAGCTAGGTTTAAAACTGAAACAGACTCATCATATTCAAGCTGTGATGCTATCTACCAATCCAGATATCACAACCTTAGCCAACAGCATGGGGCTAGGGCAGGTTTTTGTCATCCTGAATTATTGTGGCGATCCTAACGTTTGTACTTTAACGTTAACTGACGAGCACATTACTCATAATGCGATGCTAAGAACCGTTCTG…
In vivo survival, killing of host cells		uspA	(<1..>401)	APX42432.1	N/A	KY071197.1	IR-TUMS/AbaR TEH175	universal stress protein A	GGGGAAACACGGCACTCAGACAGAATACCGTTCTGATAAAATTGGGTCGCAGATCGAAAGTATAGTACGTGCTATTCATAAACCCGTATTGATTGCATCCTTTCCATTCCAAAAGCCACTTTCATTTTTAGTGGCTTTTGATGGTAGTCCAACTGCAAGAAAATGTGTTGAACGCATTGCGTCAAGTCCATTACTTAAAGGTCTTGCAGTACATTTGGTTTATGTCGGAAATCCGAATATTGAAATGCAAAATCAGCTCTCTTGGGCAAAAGAGCAACTTGAATCACAAGGTTTTAATATCACCTCGAATACGTTGGATGGTGAAGTTGATAAGGCAATTATCAATTACGCTGAACAGCATCAAATCGATTTGATTGTGGTTGGGGCTTATGGTCATTC…
Neutrophil influx		gacS	(115..2922)	AAM18622.1	N/A	AF497904.1	ATCC 19606	GacS-like sensor kinase protein	ATGTCTAATTTCAATAAAACCTTATCGAAACGCTTACGTCTGAATCATGCATATGGGCAATTAATTGCTCTTATTTTTGTGCCCATTATGATTTTAACGTGTGTTGGGGCTTTTCTGGTTTTAACTGAAACATCACGTTCTGCAAAGCAACAACAATTGCATCATGCCTCAGCGATTTTGGCACGCTACAATCAAATTGCTAAAGATCTCTACACATTAGTAGAACTACAACCAGATGAATATGATCATGCTCAACATATTATGCAAAGTATGTTTAGCGAGAAAAATCTAAAGCGTGCTGCTTTAATTGATAGTAATGGTCAGACTTATTTAAGTATCGGTTATCGAGATAATCGTTACTGGCCTAACTTCACACAAAACAATAACTTTTTTGGTCCG…
Killing of host cells		envZ	CTY05_00285	ATY42755.1	GCA_002803025.1	CP024911.1	AB307-0294	Osmolarity sensor protein EnvZ	ATGGAAAACAATTACCAGAAATTTGAACAAAATATTGCCAATGAAATTACGATCGAGGCTAAGGATCAAATGCCTGATGCCTACCGCAAAACATTGATTCGTCAAATCGGGCAACATGGCCATTCTGAAATTGTAGGTATGTTGCCTGAAGGAAACTGGATTACTCGTGCGCCGACTTTAAAACGTAAAGCAGTTTTGCTCGCGAAAGTACAAGATGAAGCGGGTCATGGTTTATATCTGTATAGCGCGGCAGAAACCTTAGGTGCTGACCGTGATGACATGATGGAAAAGTTGATTAATGGGAAAATGAAATACTCATCAATCTTTAACTATCCAACTTTGACTTGGGCAGATGTCGCTGCAATTGGTTGGCTTGTCGATGGGGCAGCCATTGTGAAC…
Killing of host cells		abeD	ABAYE0827	CAM85780.1	GCA_000069245.1	CU459141.1	AYE	putative multidrug efflux protein	GTGAGTTTAGAGCCAATACCACCGCAAACCTTTACCGACTACGTTGCGTACTCAGAGCGTAAACGGACCCGATGGGAACGTTTTCTCGATAAGATTAAGCCACGTTCTGCGGCCATGCGTACCACAATTTTGGTACTGCTGGTGGTACTCTTTAGCTTATTTATGTCATTGTGGTTTTTTTGGCGAACCCTCTATTTACCTGAAATTCAGCAACATGCACGCTATCTAGCAGTTGAACTAGAACTGGTAAATAACCCTAATATTCGTATTTTTCATCGCGATAGCGAAGTTGACGTCGACACATGGTTACGCAATCGGGTTGGCATTGAATATGTCACGAACCCCAAAGAATATCCAAGTGTACGCGATAAAATTATTGCCGAGTTTTTTACCAACCAA…
Outer membrane vesicle (OMV)	plasmid pMMA2	ACV72173.1	(9953..10324)	ACV72173.1	N/A	GQ377752.1	clone A	hypothetical protein	ATGAACAAGAATAGTTATCGCATTATTTATAGCAAAGCACGTCAAATGTTTGTGGCCGTGGCTGAAAATGTACGAAGCCAAACCAAGACTTCTGGTCAAAGTGAAGCAAGTACCCAGAACAATATTGATAACACTGAATCTCAGGCATTTCATCAACTCTGGCAAGTGAAGGCACTGGTTGCTAGTATAAGTTTGTGGATGCCTTTAGCACCTGTTTATGCGGGTATTGTAGCGGACAGTGCCGCAAATGCTGCGAATAGAGCAGTGATTGGTGCTGGTAAGAACTCAGCAGGTACAGTCGTTCCTGTAGTTAATATTCAAACTCCGAAAAATGGTATATCCCATAATATTTATAAACAGTTTGATGTATTGGCTGAAGGTGCAGTACTCAATAACAGC…
Outer membrane vesicle (OMV)	plasmid pMMA2	ACV72174.1	(10324..10497)	ACV72174.1	N/A	GQ377752.1	clone A	hypothetical protein	ATGTTGAACTATAACAAATTTAATAAAAGTGTCTTATTCATCTGCTTATCACTAACGGGGGGCCTAAGTTTTGCTGCGGACTCGGATGATCCTATTCGTCAGAGAATTCAGGCTGACCAAACTATTCGACAACAGCAACGTGATAGTGCTTTAGAAAAACAAATTCAACCAGATGTAAACGTTAATCTAGGGCAAGAACAAAATAAGATTTCAGCTCAGCAATTACAATATTTACGTTCTAACAGTGAAACACCTTGTTTTGAAATTAAAAAAATACTTTTAGAAGGTGAAGAAGCCCATCAATTCATATCAGATTTTAATGTAATTACTACTGGCAAGAACAATATTATTGGAAGATGTTTAGGGGTAAATGGACTAAACCAAGCCCTTGATCTTGTA…
Outer membrane vesicle (OMV)	plasmid pMMCU3	ADB23465.1	complement(223..684)	ADB23465.1	N/A	GQ904227.1	N/A	septicolysin	ATGCTATCTAAATTTTTTATTCAACGCCCCATTTTTGCCAATGTATTGGCGATCATTGTTATGGCTTTCGGTATTTTTTCGGTTATGAATTTGCCTGTAGAACGGTATCCAGACATTGCTCCACCTAAAATTACTGTGTCAGCCAACTATAGTGGTGCAGATGCACAAACGGTTGAGCAAAGTGTTACTCAAATTTTAGAACAGCAAATACAAGGGATTGATCACTTACTCTATTTTAGTTCATCGAGTGACTCATCTGGACGTAGCCGAATTACTATAAGTTTTGATAACGGAACAAATCCGGATACTGCTCAGGTCCAAGTACAAAATAGTATTAGTGGTGTCATACGTCGCTTACCTGATGAAGTTCAACGCCAAGGTGTTACGGTAAGTAAGTCA…
Outer membrane vesicle (OMV)	plasmid pMMCU3	ADB23466.1	complement(989..3400)	ADB23466.1	N/A	GQ904227.1	N/A	putative TonB-dependent receptor	ATGCTAAATAAAAGTAAACTATTTTTAGCTTTAATTACTTTAGGGGCCTCGAAAATTGTATTGGCAGCTGAAGGGCCTGTTACTACCTTAAATACAATAGTATTAACTGCACAATCTGATGAGTTAGGGTCTGAGCTGTTAGGCAAAAGTCTAAATGTTAGTAATCAGTTTATTGATACTAGTAAACTTAAACAGCGTTCGACAACTCTAGGGGATGCCTTGGGTACGGAATTAGGAATTCATTCTAATCAATATGGAGGTGGAGCATCTACTCCTATTATTCGTGGGCAGGAAGGAAAACGTATTAAAGTTTTACAGAATAATGCTGACGTGTTGGATATGTCTAATATGTCCCCAGATCACGCTGTCACAGTTGAACCAAGTTTAGCTAAGTCTATT…
Outer membrane vesicle (OMV)	plasmid pMMCU3	ADB23467.1	complement(3528..3836)	ADB23467.1	N/A	GQ904227.1	N/A	putative citoplasmic protein	ATGGTTAGATACTCACACAAAGAGCTGAATGAGAAATTTGGTGAGAAGCAAGATGCTGAAATTCAACGCTTGCTTGCTAAAGGCACGGTTCCTGATGATCAGCTAGATCTATCAGATATTCCTGAAATTACAGACTGGAGCAATGCTGTACGCCAAAATCAATTTTACCGCCCAGTAAAGCAACAAACTTCAATTCGGTTAGATGCTGATGTACTTGCTTGGTTCAAAGCACAAGGCAAAGGTTATCAAACACGTATGAATGAAATTTTACGAGATGCTATGCTAAAAGAATTAAAAAATCATCAATAA
Outer membrane vesicle (OMV)	plasmid pMMCU3	ADB23468.1	complement(3829..4125)	ADB23468.1	N/A	GQ904227.1	N/A	putative inner membrane protein	ATGTTTTTTATGGAACAGTATTTTGAATGGGATGAGGCTAAGAATCGAAAGAATCAGAAAAAGCATGATATCTCTTTCGAAACTGCAAGCCTTGTTTTTGAAGATCCATTACGGATCTCAATCCAAGACAGACATACCAATGGTGAAGAACGTTGGCAAACCATTGGACGAGTTAAAGGCGTACTAATGTTATTGGTGGCTCACACCATTTTTGATGAAGATGACTGTGAAATCATCCGAATCATTAGTGCAAGGCAAGTCACTAAAGCGGAGCGAAACAAATATGAGCATGGTTAG
Outer membrane vesicle (OMV)	plasmid pMMCU3	blaOXA-24	(4425..5252)	ADB23469.1	N/A	GQ904227.1	N/A	carbapenem-hydrolyzing oxacillinase	ATGAAAAAATTTATACTTCCTATATTCAGCATTTCTATTCTAGTTTCTCTCAGTGCATGTTCATCTATTAAAACTAAATCTGAAGATAATTTTCATATTTCTTCTCAGCAACATGAAAAAGCTATTAAAAGCTATTTTGATGAAGCTCAAACACAGGGTGTAATTATTATTAAAGAGGGTAAAAATCTTAGCACCTATGGTAATGCTCTTGCACGAGCAAATAAAGAATATGTCCCTGCATCAACATTTAAGATGCTAAATGCTTTAATCGGGCTAGAAAATCATAAAGCAACAACAAATGAGATTTTCAAATGGGATGGTAAAAAAAGAACTTATCCTATGTGGGAGAAAGATATGACTTTAGGTGAGGCAATGGCATTGTCAGCAGTTCCAGTATAT…
Outer membrane vesicle (OMV)	plasmid pMMCU3	ADB23470.1	complement(5435..5578)	ADB23470.1	N/A	GQ904227.1	N/A	hypothetical protein	ATGCCGAAACTGAAAGATATTGCCCTGGGAATTATTGTAGCTCCGCTGCTGATCCCGATCATGCTGATTGCATCGTACCAGGATAAAAAGGCGCTGAAGAAAGAGCTGGATGAATGCCAAAAAGAAAAAGACCAGGCATCCTGA
Outer membrane vesicle (OMV)	plasmid pMMCU3	ADB23471.1	complement(5590..6165)	ADB23471.1	N/A	GQ904227.1	N/A	DNA replication protein	ATGGCTAAGTTATCACTAAGTGAAGTATCTAAAAAATTCCATGTGGATAGATCAACCATTTACAGAGCTGTACGTAATGGACGTTTATCACGCTCCAGTGATGGACAATTCGATCTAGCAGAGGTCATCCGATGCTTTGGAGAACCTGAGCAAACACCCCAAAAAATTGAATCATCTAAGCAAGAAGGTGATGAATCTACAAAAAAACTTATTGCCCATTTAGAAAATGAAGTCAAAAAATACCAAGAACGTGAAGAACGGTTAATGCAACAAATTGACCGTATGCAAACACTCATTGAGCTGAAAAGTGTTGCACCTGCCACAGCATCACCACAACAAGATGCTACGGCATGCGACACTGACATGCAACAGCATGCGACACCACAACAAGACAATGAT…
Outer membrane vesicle (OMV)	plasmid pMMCU3	ADB23472.1	complement(6158..7108)	ADB23472.1	N/A	GQ904227.1	N/A	DNA replication protein	ATGAGAGAATTAGTTGTAAAAGACAATGCCTTAATTAATGCAAGCTATAACTTAGATTTAGTAGAACAACGTTTAATTTTATTGGCCATTGTTGAGGCAAGAGAAAGCGGGAAAGGTAGGAATGCTAATGATCCCCTTGAAGTACATGCAGAAGGCTATATCAATCAATTTGGCGTACATCGCAATACGGCTTATCAAGCATTAAAAGATGCCTGTAATGATTTATTTGCAAGACAATTTAGCTATCAAAAAATAAATGAACGAGGGAATATTGAGAACTATAGATCCCGTTGGGTTAGTGAAATTGGATATGTAGATAATGAAGCAGTGGTTAAACTTATCTTTGCCCCAGCCATAGTTCCCTTAATTACACGCTTAGAAGAGCATTTCACTAAATAC…
Outer membrane vesicle (OMV)	plasmid pMMCU3	ADB23473.1	(7776..8048)	ADB23473.1	N/A	GQ904227.1	N/A	hypothetical protein	TTGAAATTTTTAACCTGGATGAATGGACAAAAAATTGATTTTTTACGTTTTTCTAAACAAGGAAATAAATACTTTTTTCCATGCAAAACCAAGCACCGGCCCTACGTCACTTTAGCCAATTTTCCAATCCAAGATCCGGCACATGCCGGGATTTTTTTGTCACACACCACGCATCTAACGATGAAACCCCTCAAAGCCTTACAGGATAAGGATTTCAGCGATTTTTTAGGGTCTCAGAAACGTGTACAGAAAAATGGTCTTTTTTTAGAATAA
Outer membrane vesicle (OMV)	plasmid pMMCU3	ADB23474.1	(8319..8690)	ADB23474.1	N/A	GQ904227.1	N/A	hypothetical protein	ATGGGCGAAAAAGTCAAAACTTATGCAGTCAGACTAGATCCACAAGTAGCAGAATTCTACGATCAATTGGCTAATTCAGAAGGAATCAGAACCAGTAAATTGTTCAGTAAAATTTTGACTAATGATTTTCAATCTATTGCTGTTAAGCAGCAGGCAGATCGTATTGAAGATCTGGTGAATCGATTAGAAAAGCGAATAGATGATTTTGAGGAAGATAATAATTTTTCTGAAAAATACTATGAAGATTTTTCTGGACTCTATTTCATGATGTTATGGACATTAATGAAAAATGGGGCTTCTAAAGATGAGGTTCGAATGATGCAAGCTAAAGGTTATTCATATGCAGATGATAACTATAAGAGGGTAAAGTAG
Outer membrane vesicle (OMV)	plasmid pMMCU3	ADB23475.1	(8690..8863)	ADB23475.1	N/A	GQ904227.1	N/A	hypothetical protein	GTGTCAGATAATATTATTCAGCTTTCAAAGCCATGTACGCTTTGTGAAAATAGACAAAATGTACAACTTTTTGCAGGATTGATGCTGTGTGGAAGTTGTCAGGAAAATATCAGGCTTACGAATCCAAGTATGTTCTCGGCCAATGATGAGATTGAACAAAAAGCCCAGGATTAA
