# Supplementary material for: Using comparative genomics to understand molecular features of carbapenem-resistant Acinetobacter baumannii from South Korea causing invasive infections and their clinical implications
Source: PLoS One. 2020 Feb 21;15(2):e0229416. doi: 10.1371/journal.pone.0229416 (PMC7034955; doi:10.1371/journal.pone.0229416)
Supplement: S3 Table — (XLSX) [file pone.0229416.s003.xlsx]

## Sheet: Sheet1
Supplementary Table S3. Insertion sites of ISAba1 relative to the chromosome of KBN10P02143.
isolate	27039-28162	60452-60461	61064-61055	132897-132910	141980-141971	172696-172691	174061-174073	233692-233683	240940-240883	361392-361312	395772-395781	457858-457849	464542-464517	504109-504100	533599-533590	559000-559009	596996-597008	621175-621166	634725-635819	643101-643082	666446-666437	683793-683813	699841-699850	717289-717267	739026-739035	810603-810592	899073-899088	914691-915821	916724-916684	945278-945269	945736-945745	945754-945745	968693-968702	968714-968704	977234-977243	1095342-1095492	1111014-1111023	1128639-1128630	1184230-1184218	1191304-1191295	1236285-1236319	1241753-1240708	1247744-1248847	1336814-1336885	1354592-1354601	1357251-1357260	1410898-1409889	1418182-1417071	1424019-1424043
KBN10P02143	+	-	-	-	-	-	-	-	-	-	-	-	-	-	-	-	-	-	+	-	-	-	-	-	-	-	-	+	-	-	-	-	-	-	-	-	-	-	-	-	-	+	+	-	-	-	+	+	-
ABAY09001	+	-	-	-	-	-	-	-	-	-	-	-	-	-	-	-	-	-	+	-	-	-	-	-	-	-	-	-	-	-	-	-	-	-	-	-	-	-	-	-	-	-	+	-	-	-	-	-	-
ABAY09002	-	-	-	-	-	-	-	-	-	-	-	-	-	-	-	-	-	-	-	-	-	-	-	-	-	-	-	-	-	-	-	-	-	-	-	-	-	-	-	-	-	+	+	-	-	+	+	-	-
ABAY09003	+	-	-	-	-	-	-	-	-	-	-	-	-	-	-	-	-	-	+	-	-	-	-	-	-	-	-	+	-	-	-	-	-	-	-	-	-	-	-	-	-	+	+	-	-	-	-	-	-
ABAY09004	+	-	-	-	-	-	-	-	-	-	-	-	-	-	-	-	-	-	+	-	-	-	-	-	-	-	-	+	-	-	-	-	-	-	-	-	-	-	-	-	-	+	+	-	-	-	-	-	-
ABAY09005	+	-	-	-	-	-	-	-	-	-	-	?	-	-	-	-	-	-	-	-	-	-	-	-	-	-	-	-	-	-	-	-	-	-	-	-	-	-	-	-	-	-	+	-	-	-	-	-	-
ABAY09006	+	-	-	-	-	-	-	-	-	-	-	-	-	-	-	-	-	-	+	-	-	-	-	-	-	-	-	-	-	-	-	-	-	-	-	-	-	-	-	-	-	-	+	-	-	-	-	-	-
ABAY09007	+	-	-	-	-	-	+	-	-	-	-	-	-	-	-	-	-	-	+	-	-	-	-	-	-	-	-	+	-	-	-	-	-	-	-	-	-	-	-	-	-	+	+	-	-	-	-	-	-
ABAY09008	+	-	-	-	-	-	+	-	-	-	-	-	-	-	-	-	-	-	+	-	-	-	-	-	-	-	-	+	-	-	-	-	-	-	-	-	-	-	-	-	-	+	+	-	-	-	-	-	-
ABAY09009	?	-	-	-	-	-	-	-	-	-	-	-	-	-	-	-	-	-	-	-	-	-	-	-	-	-	-	-	-	-	-	-	-	-	-	-	-	-	-	-	-	-	+	-	-	-	-	-	-
ABAY09010	+	-	-	-	-	-	-	-	-	-	-	-	-	-	-	-	-	-	-	-	-	-	-	-	-	-	-	+	-	-	-	-	-	-	-	-	-	-	-	-	-	+	+	-	-	-	-	-	-
ABAY09011	-	-	-	-	-	-	-	-	-	-	-	-	-	-	-	-	-	-	-	-	-	-	-	-	-	-	-	-	-	-	-	-	-	-	-	-	-	-	-	-	-	-	+	-	-	-	-	-	-
ABAY09012	-	-	-	-	-	-	-	-	-	-	-	-	-	-	-	-	-	-	-	-	-	-	-	-	-	-	-	+	-	-	-	-	-	-	-	-	-	-	-	-	-	+	+	-	-	-	-	-	-
ABAY09013	+	-	-	-	-	-	-	-	-	-	-	?	-	-	-	-	-	-	?	-	-	-	-	-	-	-	-	-	-	-	-	-	-	-	-	-	-	-	-	-	-	-	+	-	-	-	-	-	-
ABAY10001	+	-	-	-	-	-	-	-	-	-	-	-	-	-	-	-	-	-	+	-	-	-	-	-	-	-	-	-	-	-	-	-	-	-	-	-	-	-	-	-	-	-	+	-	-	-	-	+	-
ABAY10002	+	-	-	-	-	-	-	-	-	-	-	+	-	-	-	-	-	-	+	-	-	-	-	-	-	-	-	-	-	-	-	-	-	-	-	-	-	-	-	-	-	-	+	-	-	-	-	+	-
ABAY10003	-	-	-	-	-	-	-	-	-	-	-	-	-	-	-	-	-	-	-	-	-	-	-	-	-	-	-	-	-	-	-	-	-	-	-	-	-	-	-	-	-	-	-	-	-	-	-	-	-
ABAY10004	+	-	-	-	-	-	-	-	-	-	-	+	-	-	-	-	-	-	+	-	-	-	-	-	-	-	-	-	-	-	-	-	-	-	-	-	-	-	-	-	-	-	+	-	-	-	-	-	-
ABAY10005	+	-	-	-	-	-	-	-	-	-	-	+	-	-	-	-	-	-	+	-	-	-	-	-	-	-	-	-	-	-	-	-	-	-	-	-	-	-	-	-	-	-	+	-	-	-	-	-	-
ABAY10006	+	-	-	-	-	-	-	-	-	-	-	+	-	-	-	-	-	-	+	-	-	-	-	-	-	-	-	-	-	-	-	-	-	-	-	-	-	-	-	-	-	-	+	-	-	-	-	-	-
ABAY10007	-	-	-	-	-	-	+	-	-	-	-	-	-	-	-	-	-	-	+	-	-	-	-	-	-	-	-	-	-	-	-	-	-	-	-	-	-	-	-	-	-	-	+	-	-	-	+	-	-
ABAY11001	-	-	-	-	-	-	+	-	-	-	-	-	-	-	-	-	-	-	+	-	-	-	-	-	-	-	-	-	-	-	-	-	-	-	-	-	-	-	-	-	-	-	+	-	-	-	+	-	-
ABAY11002	+	-	-	-	-	-	-	-	-	-	-	+	-	-	-	-	-	-	+	-	-	-	-	-	-	-	-	-	-	-	-	-	-	-	-	-	-	-	-	-	-	-	+	-	-	-	-	-	-
ABAY11003	+	-	-	-	-	-	-	-	-	-	-	+	-	-	-	-	-	-	+	-	-	-	-	-	-	-	-	-	-	-	-	-	-	-	-	-	-	-	-	-	-	-	+	-	-	-	-	-	-
ABAY11004	+	-	-	-	-	-	-	-	-	-	-	-	-	-	-	-	-	-	-	-	-	-	-	-	-	-	-	-	-	-	-	-	-	-	-	-	-	-	-	-	-	-	+	-	-	-	-	-	-
ABAY11005	-	-	-	+	-	-	+	-	-	-	-	-	-	-	-	-	-	-	+	-	-	-	-	-	-	-	-	-	-	-	-	-	-	-	-	-	-	-	-	-	-	-	+	-	-	-	+	-	-
ABAY11006	-	-	-	-	-	-	+	-	-	-	-	-	-	-	-	-	-	-	+	-	-	-	-	-	-	-	-	-	-	-	-	-	-	-	-	-	-	-	-	-	-	-	+	-	-	-	-	-	-
ABAY11007	+	-	-	-	-	-	-	-	-	-	-	-	-	-	-	-	-	-	+	-	-	-	-	-	-	-	-	+	-	-	-	-	-	-	-	-	-	-	-	-	-	+	+	-	-	-	-	+	-
ABAY11008	-	-	-	-	-	-	+	-	-	-	-	-	-	-	-	-	-	-	+	-	-	-	-	-	-	-	-	-	-	-	-	-	-	-	-	-	-	-	-	-	-	+	+	-	-	-	-	-	-
ABAY11009	+	-	-	-	-	-	-	-	-	-	-	-	-	-	-	-	-	-	+	-	-	-	-	-	-	-	-	+	-	-	-	-	-	-	-	-	-	-	-	-	-	+	+	-	-	-	-	-	*
ABAY11010	-	-	-	-	-	-	+	-	-	-	-	-	-	-	-	+	-	-	+	-	-	-	-	-	-	-	+	-	-	-	-	-	-	-	-	-	-	-	-	+	-	-	+	-	-	-	-	-	-
ABAY11011	+	-	-	-	-	-	-	-	-	-	-	-	-	-	-	-	-	-	+	-	-	-	-	-	-	-	-	-	-	-	-	-	-	-	-	-	-	-	-	-	-	-	+	-	-	-	-	-	-
ABAY11012	+	-	-	-	-	-	-	-	-	-	-	-	-	-	-	-	-	-	+	-	-	-	-	-	-	-	-	-	-	-	-	-	-	-	-	-	-	-	-	-	-	-	+	-	-	-	-	-	-
ABAY11013	+	-	-	-	-	-	-	-	-	-	-	-	-	-	-	-	-	-	+	-	-	-	-	-	-	-	-	-	-	-	-	-	-	-	-	-	-	-	-	-	-	-	+	-	-	-	-	-	-
ABAY11014	+	-	-	-	-	-	-	-	-	-	-	-	-	-	-	-	-	-	+	-	-	-	-	-	-	-	-	-	-	-	-	-	-	-	-	-	-	-	-	-	+	-	+	-	-	-	-	+	-
ABAY11015	+	-	-	-	-	-	-	-	-	-	-	-	-	-	-	-	-	-	+	-	+	-	-	-	-	-	-	-	-	-	-	-	-	-	-	-	-	-	-	-	-	-	+	-	-	-	-	-	-
ABAY12001	+	-	-	-	-	-	-	-	-	-	-	+	-	-	-	-	-	-	+	-	-	-	-	-	-	-	-	-	-	-	-	-	-	-	-	-	-	-	-	-	-	-	+	-	-	-	-	-	-
ABAY12002	+	-	-	-	-	-	-	-	-	-	-	-	-	-	-	-	-	-	+	-	-	-	-	-	-	-	-	-	-	-	-	-	-	-	-	-	-	-	-	-	-	-	+	-	-	-	-	-	-
ABAY12003	+	-	-	-	-	-	-	-	-	-	-	-	-	-	-	-	-	-	+	-	-	-	-	-	-	-	-	-	-	-	-	-	-	-	-	-	-	-	-	-	-	-	+	-	-	-	-	-	-
ABAY12004	+	-	-	-	-	-	-	-	-	-	-	-	-	-	+	-	-	-	+	-	-	-	-	-	-	-	-	-	-	-	-	-	-	-	-	-	-	-	-	-	-	-	+	-	-	-	-	-	-
ABAY12005	+	-	-	-	-	-	-	-	-	-	-	-	-	-	-	-	-	-	+	-	-	-	-	-	-	-	-	-	-	-	-	-	-	-	-	-	-	-	-	-	+	-	+	-	-	-	-	+	-
ABAY12006	+	-	-	-	-	-	-	-	-	-	-	-	-	-	-	-	-	-	+	-	-	-	-	-	-	-	-	-	-	-	-	-	-	-	-	-	-	-	-	-	+	-	+	-	-	-	-	+	-
ABAY12007	-	-	-	-	-	-	-	-	-	-	-	-	-	-	-	-	-	-	+	-	-	-	-	-	-	-	-	+	-	-	-	-	-	-	-	-	-	-	-	-	-	+	+	-	+	-	-	-	-
ABAY12008	+	-	-	-	-	-	-	-	-	-	-	-	-	-	-	-	-	-	+	-	-	-	+	-	-	-	-	-	-	-	-	-	-	-	-	-	-	-	-	-	+	-	+	-	-	-	-	+	-
ABAY12009	-	-	-	-	-	-	+	-	-	-	-	-	-	-	-	-	-	-	+	-	-	-	-	-	-	-	-	-	-	-	-	-	-	-	-	-	-	-	-	-	-	-	+	-	-	-	+	-	-
ABAY12010	+	-	-	-	-	-	-	-	-	-	-	-	-	-	-	-	-	-	+	-	-	-	-	-	+	-	-	-	-	-	-	-	-	-	-	-	-	-	-	-	-	-	+	-	-	-	-	-	-
ABAY12011	+	-	-	-	-	-	-	-	-	-	-	-	-	-	-	-	-	-	+	-	-	-	-	-	-	-	-	-	-	-	-	-	-	-	-	-	-	-	-	-	*	-	+	-	-	-	-	-	-
ABAY12012	+	-	-	-	-	-	-	-	-	-	-	-	-	-	-	-	-	-	+	-	-	-	-	-	-	-	-	-	-	-	-	-	-	-	-	-	-	-	-	-	+	-	+	-	-	-	-	+	-
ABAY12013	+	-	-	-	-	-	-	-	-	-	-	-	-	-	-	-	-	-	+	-	-	-	-	-	-	-	-	-	-	-	-	-	-	-	-	-	-	-	-	-	-	-	+	-	-	-	-	-	-
ABAY12014	-	-	-	+	-	-	+	-	-	-	-	-	-	-	-	-	+	-	+	-	-	-	-	-	-	-	-	+	-	-	-	-	-	-	-	-	-	-	-	-	-	+	+	-	-	-	+	+	-
ABAY12015	-	-	-	+	-	-	+	-	-	-	-	-	-	-	-	-	+	-	+	-	-	-	-	-	-	-	-	-	-	-	-	-	-	-	-	-	-	-	-	-	-	+	+	-	-	-	+	-	-
ABAY12016	-	-	-	+	-	-	+	-	-	-	-	-	-	-	-	-	+	-	+	-	-	-	-	-	-	-	-	-	-	-	-	-	-	-	-	-	-	-	-	-	-	+	+	-	-	-	+	-	-
ABAY12017	+	-	-	-	-	-	-	-	-	-	-	-	-	-	-	-	-	-	+	-	-	-	-	-	-	-	-	+	-	-	-	-	-	-	-	-	-	-	-	-	-	+	+	-	-	-	-	-	+
ABAY12018	-	-	-	-	-	-	+	-	-	-	-	-	-	-	-	-	-	-	+	-	-	-	-	-	-	-	-	-	-	-	-	-	-	-	-	-	-	-	-	-	-	-	+	-	-	-	+	-	-
ABAY12019	-	-	-	-	-	-	+	-	-	-	-	-	-	-	-	-	-	-	+	-	-	-	-	-	-	-	-	-	-	-	-	-	-	-	-	-	-	-	-	-	-	-	+	-	-	-	+	-	-
ABAY13001	+	-	-	-	-	-	-	-	-	-	-	-	-	-	-	-	-	-	+	-	-	-	-	-	-	-	-	+	-	-	-	-	-	-	-	-	-	-	-	-	-	+	+	-	-	-	-	-	+
ABAY13002	+	-	-	-	-	-	-	-	-	-	-	-	-	-	-	-	-	-	+	-	-	-	-	-	-	-	-	+	-	-	-	-	-	-	-	-	-	-	-	-	-	+	+	-	-	-	-	+	+
ABAY13003	+	-	-	-	-	-	-	-	-	-	-	-	-	-	-	-	-	-	+	-	-	-	-	+	-	-	-	-	*	+	-	-	-	-	+	-	-	-	+	-	-	-	+	-	-	-	-	-	-
ABAY13004	+	-	-	-	-	-	-	-	-	-	-	-	-	-	-	-	-	-	+	-	-	-	-	*	-	-	-	-	*	+	-	-	-	-	+	-	-	-	+	-	-	-	+	-	-	-	-	-	-
ABAY13005	-	-	-	+	-	-	+	-	-	-	-	-	-	-	-	-	+	-	+	-	-	-	-	-	-	-	-	-	-	-	-	-	-	-	-	-	-	-	-	-	-	-	+	-	-	-	-	-	-
ABAY13006	+	-	-	-	-	-	-	-	-	-	-	-	-	-	-	-	-	-	+	-	-	-	-	-	-	-	-	-	-	-	-	-	-	-	-	-	-	-	-	-	+	-	+	-	-	-	-	+	-
ABAY13007	+	-	-	-	-	-	-	+	-	-	-	-	-	-	-	-	-	-	+	-	-	-	-	+	-	-	-	-	+	-	-	-	-	-	+	-	-	-	+	-	-	-	+	-	-	-	-	-	-
ABAY13008	+	-	-	-	-	-	-	-	-	-	-	-	-	-	-	-	-	-	+	-	-	-	-	+	-	-	-	-	+	-	-	+	-	-	+	-	-	-	+	-	-	-	+	-	-	-	-	-	-
ABAY13009	+	-	-	-	-	-	-	-	-	-	-	-	-	-	-	-	-	-	+	-	-	-	-	+	-	-	-	-	+	-	-	+	-	-	+	-	-	-	+	-	-	-	+	-	-	-	-	-	-
ABAY13010	?	-	-	-	-	-	+	-	-	-	-	-	+	-	-	+	-	-	+	-	-	-	-	-	-	-	+	-	-	-	+	-	-	-	-	-	-	-	-	+	-	+	+	-	-	-	-	-	-
ABAY13011	-	-	-	-	-	-	+	-	-	-	-	-	*	-	-	+	-	-	+	-	-	-	-	-	-	-	+	-	-	-	+	-	-	-	-	-	-	-	-	+	-	-	+	-	-	-	-	-	-
ABAY13012	+	-	+	-	-	-	-	-	-	-	-	-	-	-	-	-	-	+	+	-	-	-	-	-	-	-	-	-	-	-	-	-	-	-	-	-	-	-	-	-	+	?	+	-	-	-	-	+	-
ABAY13013	+	-	-	-	-	-	-	-	-	-	-	-	-	-	-	-	-	-	+	-	-	-	-	-	-	-	-	-	+	-	-	-	-	-	-	-	-	-	-	-	-	-	+	-	-	-	-	-	-
ABAY13014	-	+	-	-	-	+	-	-	*	-	-	-	-	-	-	-	-	-	+	+	-	+	-	-	-	-	-	-	-	-	-	-	-	-	-	-	+	-	-	-	-	+	+	-	-	-	+	-	-
ABAY13015	-	-	-	+	-	-	+	-	-	-	-	-	-	-	-	-	-	-	+	-	-	-	-	-	-	-	-	-	-	-	-	-	-	-	-	-	-	-	-	-	-	+	+	-	-	-	+	-	-
ABAY13016	-	-	-	-	-	-	-	-	-	-	-	-	-	-	-	-	-	-	-	-	-	-	-	-	-	-	-	-	-	-	-	-	-	-	-	-	-	+	-	-	-	-	-	-	-	-	-	-	-
ABAY13017	+	-	-	-	-	-	-	-	-	-	-	-	-	-	-	-	-	-	+	-	-	-	-	-	-	-	-	-	-	-	-	-	-	-	-	-	-	-	-	-	-	-	+	-	-	-	-	+	-
ABAY13018	+	-	-	-	-	-	-	-	-	-	-	-	-	-	-	-	-	-	+	-	-	-	-	-	-	-	-	-	+	-	-	-	-	-	-	-	-	-	-	-	-	-	+	-	-	-	-	-	-
ABAY13019	+	-	-	-	-	-	-	-	-	-	-	-	-	-	-	-	-	-	+	-	-	-	-	-	-	-	-	-	+	-	-	-	-	-	-	-	-	-	-	-	-	-	+	-	-	-	-	-	-
ABAY14001	+	-	-	-	-	-	-	-	-	-	-	-	-	-	-	-	-	-	+	-	-	-	-	-	-	-	-	-	+	-	-	-	-	-	-	-	-	-	-	-	-	-	+	-	-	-	-	-	-
ABAY14002	-	-	-	-	-	-	-	-	-	-	-	-	-	-	-	-	-	-	?	-	-	-	-	-	-	-	-	-	-	-	-	-	-	-	-	-	-	+	-	-	-	+	-	-	-	-	-	-	-
ABAY14003	+	-	-	-	-	-	-	-	-	-	-	-	-	-	-	-	-	-	+	-	-	-	-	-	-	-	-	-	+	-	-	-	-	-	-	-	-	-	-	-	-	-	+	-	-	-	-	-	-
ABAY14004	-	-	-	-	-	-	-	-	-	-	-	-	-	-	-	-	-	-	-	-	-	-	-	-	-	-	-	-	-	-	-	-	-	-	-	-	-	+	-	-	-	+	-	-	-	-	-	-	-
ABAY14005	+	-	-	-	-	-	-	-	-	-	-	-	-	-	-	-	-	-	+	-	-	-	-	-	-	-	-	-	+	-	-	-	-	-	-	-	-	-	-	-	-	-	+	-	-	-	-	-	-
ABAY14006	-	+	-	-	-	+	-	-	*	-	-	-	-	-	-	-	-	-	+	+	-	+	-	-	-	-	-	-	-	-	-	-	-	-	-	-	+	-	-	-	-	+	+	-	-	-	+	-	-
ABAY14007	-	+	-	-	-	+	-	-	*	-	-	-	-	-	-	-	-	-	+	*	-	+	-	-	-	-	-	-	-	-	-	-	-	-	-	-	+	-	-	-	-	+	+	-	-	-	-	-	-
ABAY14008	-	-	-	-	-	-	-	-	-	-	-	-	-	-	-	-	-	-	-	-	-	-	-	-	-	-	-	+	-	-	-	-	-	+	-	-	-	+	-	-	-	+	-	-	-	-	-	-	-
ABAY14009	-	+	-	-	-	+	-	-	?	-	-	-	-	-	-	-	-	-	+	+	-	+	-	-	-	-	-	-	-	-	-	-	-	-	-	-	+	-	-	-	-	-	+	-	-	-	-	-	-
ABAY14010	-	+	-	-	-	+	-	-	*	-	-	-	-	-	-	-	-	-	+	+	-	+	-	-	-	-	-	-	-	-	-	-	-	-	-	-	+	-	-	-	-	-	+	-	-	-	+	-	-
ABAY14011	-	+	-	-	-	+	-	-	*	-	+	-	-	-	-	-	-	-	+	+	-	+	-	-	-	-	-	-	-	-	-	-	-	-	-	-	+	-	-	-	-	+	+	-	-	-	-	-	-
ABAY14012	-	+	-	-	-	+	-	-	*	-	-	-	-	-	-	-	-	-	+	+	-	+	-	-	-	-	-	-	-	-	-	-	-	-	-	-	+	-	-	-	-	+	+	-	-	-	+	-	-
ABAY14013	+	-	-	-	-	-	-	-	-	-	-	-	-	-	-	-	-	-	+	-	-	-	-	-	-	-	-	-	+	-	-	-	-	-	-	-	-	-	-	-	-	-	+	-	-	-	-	-	-
ABAY14014	+	-	-	-	-	-	-	-	-	-	-	-	-	-	-	-	-	-	+	-	-	-	-	-	-	-	-	-	+	-	-	-	-	-	-	-	-	-	-	-	-	-	+	-	-	-	-	-	-
ABAY15001	+	-	-	-	-	-	-	-	-	-	-	-	-	-	-	-	-	-	+	-	-	-	-	-	-	+	-	-	+	-	-	-	-	-	-	-	-	-	-	-	-	-	+	-	-	-	-	+	-
ABAY15002	+	-	-	-	-	-	-	-	-	-	-	-	-	-	-	-	-	-	+	-	-	-	-	-	-	-	-	-	+	-	-	-	-	-	-	-	-	-	-	-	-	-	+	-	-	-	-	-	-
ABAY15003	-	+	-	-	-	+	-	-	*	-	-	-	-	-	-	-	-	-	+	+	-	+	-	-	-	-	-	-	-	-	-	-	-	-	-	-	+	-	-	-	-	+	+	-	-	-	+	-	-
ABAY15004	+	-	-	-	-	-	-	-	-	-	-	-	-	-	-	-	-	-	+	-	-	-	-	-	-	-	-	-	+	-	-	-	-	-	-	-	-	-	-	-	-	-	+	-	-	-	-	-	-
ABAY15005	+	-	-	-	-	-	-	-	-	-	-	-	-	-	-	-	-	-	+	-	-	-	-	-	-	-	-	-	+	-	-	-	-	-	-	-	-	-	-	-	-	-	+	-	-	-	-	-	-
ABAY15006	-	+	-	-	-	+	-	-	*	-	-	-	-	+	-	-	-	-	+	+	-	+	-	-	-	-	-	-	-	-	-	-	-	-	-	-	+	-	-	-	-	+	+	-	-	-	-	-	-
ABAY15007	+	-	-	-	-	-	-	-	-	*	-	-	-	-	-	-	-	-	+	-	-	-	-	-	-	-	-	-	+	-	-	-	-	-	-	*	-	-	-	-	-	-	+	*	-	-	-	-	-
ABAY15008	+	-	-	-	-	-	-	-	-	-	-	-	-	-	-	-	-	-	+	-	-	-	-	-	-	-	-	-	+	-	-	-	-	-	-	-	-	-	-	-	-	-	+	-	-	-	-	-	-
ABAY15009	-	+	-	-	-	+	-	-	*	-	-	-	-	-	-	-	-	-	+	+	-	+	-	-	-	-	-	-	-	-	-	-	-	-	-	-	+	-	-	-	-	+	+	-	-	-	-	-	-
ABAY15010	-	+	-	-	-	+	-	-	*	-	-	-	-	-	-	-	-	-	+	+	-	*	-	-	-	-	-	-	-	-	-	-	-	-	-	-	+	-	-	-	-	+	+	-	-	-	-	-	-
ABAY15011	+	-	-	-	+	-	-	-	-	-	-	-	-	-	-	-	-	-	+	-	-	-	-	-	-	-	-	-	+	-	-	-	+	-	-	-	-	-	-	-	-	-	+	-	-	-	-	-	-
orientation	F	F	R	F	R	R	F	R	R	R	F	R	R	R	R	F	F	R	F	R	R	F	F	R	F	R	F	F	R	R	F	R	F	R	F	F	F	R	R	R	F	R	F	F	F	F	R	R	F
left ID	KBNAB1_0016	KBNAB1_0050	KBNAB1_0051	KBNAB1_0116	KBNAB1_0124	KBNAB1_0153	KBNAB1_0153	KBNAB1_0204	KBNAB1_0211	KBNAB1_0326	KBNAB1_0358	KBNAB1_0429	KBNAB1_0432	KBNAB1_0465	KBNAB1_0493	KBNAB1_0518	KBNAB1_0552	KBNAB1_0574	KBNAB1_0588	KBNAB1_0597	KBNAB1_0616	KBNAB1_0630	KBNAB1_0645	KBNAB1_0662	KBNAB1_0681	KBNAB1_0729	KBNAB1_0796	KBNAB1_0812	KBNAB1_0815	KBNAB1_0845	KBNAB1_0845	KBNAB1_0845	KBNAB1_0870	KBNAB1_0870	KBNAB1_0878	KBNAB1_1031	KBNAB1_1044	KBNAB1_1058	KBNAB1_1105	KBNAB1_1110	KBNAB1_1148	KBNAB1_1152	KBNAB1_1160	KBNAB1_1235	KBNAB1_1251	KBNAB1_1253	KBNAB1_1311	KBNAB1_1319	KBNAB1_1325
left distance	1733	425	1104	581	246	2064	694	973	37	202	363	74	244	93	176	859	57	512	535	59	1395	563	42	158	617	6	46	549	2395	730	263	254	163	174	64	22	673	8	877	849	26	214	552	7	63	63	434	36	572
left strand	-1	1	1	1	-1	-1	-1	1	1	1	1	-1	-1	1	-1	1	-1	-1	1	1	-1	-1	1	1	-1	1	1	1	1	1	1	1	-1	-1	1	-1	1	1	1	-1	1	-1	1	1	1	-1	-1	-1	-1
left info	['Outer membrane family protein', '-1']	['Flagellin N-methylase', '1']	['Glucose dehydrogenase', '1']	['Esterase', '1']	['5-hydroxyisourate hydrolase', '-1']	['TonB-dependent receptor protein', '-1']	['TonB-dependent receptor protein', '-1']	['Monoamine oxidase', '1']	['Signal peptide protein', '1']	['signal peptide protein', '1']	['CBS domain protein', '1']	['Oligopeptidase A', '-1']	['Putative outer membrane protein A', '-1']	['3-methylcrotonyl-CoA carboxylase subunit alpha', '1']	['tRNA 5-methylaminomethyl-2-thiouridine biosynthesis bifunctional protein MnmC', '-1']	['GtrOC6', '1']	['Zn-dependent hydrolase, glyoxylase', '-1']	['Fimbrial biogenesis protein FimT', '-1']	['Mobile element protein', '1']	['Uroporphyrin-III methyltransferase', '1']	['Membrane protein', '-1']	['hypothetical protein', '-1']	['AraC family transcriptional regulator', '1']	['Porin subfamily protein', '1']	['Phosphatidylglycerophosphatase B', '-1']	['Apolipoprotein A1/A4/E domain protein', '1']	['Phosphoserine aminotransferase', '1']	['Transposase of IS4', '1']	['Outer membrane protein OmpA', '1']	['CarO', '1']	['CarO', '1']	['CarO', '1']	['Phenylacetic acid degradation protein', '-1']	['Phenylacetic acid degradation protein', '-1']	['Permease', '1']	['Deoxyribodipyrimidine photolyase', '-1']	['Phenazine biosynthesis protein PhzF', '1']	['Acyl-CoA desaturase', '1']	['Methylmalonate-semialdehyde dehydrogenase', '1']	['Choline transporter', '-1']	['ABC transporter family protein', '1']	['ErfK/YbiS/YcfS/YnhG', '-1']	['Mobile element protein', '1']	['Type II/IV secretion system family protein', '1']	['hypothetical protein', '1']	['Ribonuclease Z', '-1']	['Transposase DDE domain protein', '-1']	['DEAD/DEAH box helicase family protein', '-1']	['Aspartate aminotransferase', '-1']
right ID	KBNAB1_0021	KBNAB1_0050	KBNAB1_0051	KBNAB1_0116	KBNAB1_0124	KBNAB1_0153	KBNAB1_0153	KBNAB1_0204	KBNAB1_0212	KBNAB1_0327	KBNAB1_0358	KBNAB1_0429	KBNAB1_R017	KBNAB1_0466	KBNAB1_0493	KBNAB1_0518	KBNAB1_0553	KBNAB1_0574	KBNAB1_0590	KBNAB1_0597	KBNAB1_0616	KBNAB1_0630	KBNAB1_0645	KBNAB1_0663	KBNAB1_0681	KBNAB1_0730	KBNAB1_0798	KBNAB1_0815	KBNAB1_0815	KBNAB1_0845	KBNAB1_0845	KBNAB1_0845	KBNAB1_0871	KBNAB1_0871	KBNAB1_0879	KBNAB1_1032	KBNAB1_1044	KBNAB1_1059	KBNAB1_1106	KBNAB1_1110	KBNAB1_1149	KBNAB1_1154	KBNAB1_1162	KBNAB1_1236	KBNAB1_1252	KBNAB1_1254	KBNAB1_1312	KBNAB1_1321	KBNAB1_1325
right distance	641	43	78	14	87	98	1475	374	4	87	747	1990	322	0	1705	80	102	13	170	317	1161	765	1002	51	19	42	176	822	81	20	487	496	13	1	143	69	152	31	17	834	12	514	149	3	98	124	489	529	1051
right strand	-1	1	1	1	-1	-1	-1	1	1	1	1	-1	1	-1	-1	1	-1	-1	1	1	-1	-1	1	1	-1	-1	-1	1	1	1	1	1	1	1	1	-1	1	-1	-1	-1	1	-1	-1	1	1	-1	-1	-1	-1
right info	['Ribosomal RNA small subunit methyltransferase B', '-1']	['Flagellin N-methylase', '1']	['Glucose dehydrogenase', '1']	['Esterase', '1']	['5-hydroxyisourate hydrolase', '-1']	['TonB-dependent receptor protein', '-1']	['TonB-dependent receptor protein', '-1']	['Monoamine oxidase', '1']	['Signal peptide protein', '1']	['Major facilitator superfamily permease', '1']	['CBS domain protein', '1']	['Oligopeptidase A', '-1']	['tRNA-Arg', '1']	['hypothetical protein', '-1']	['tRNA 5-methylaminomethyl-2-thiouridine biosynthesis bifunctional protein MnmC', '-1']	['GtrOC6', '1']	['Peroxidase', '-1']	['Fimbrial biogenesis protein FimT', '-1']	['Outer membrane receptor protein', '1']	['Uroporphyrin-III methyltransferase', '1']	['Membrane protein', '-1']	['hypothetical protein', '-1']	['AraC family transcriptional regulator', '1']	['Phosphoethanolamine transferase eptA (PmrC)', '1']	['Phosphatidylglycerophosphatase B', '-1']	['hypothetical protein', '-1']	['hypothetical protein', '-1']	['Outer membrane protein OmpA', '1']	['Outer membrane protein OmpA', '1']	['CarO', '1']	['CarO', '1']	['CarO', '1']	['Glutathione-dependent formaldehyde-activating enzyme family protein', '1']	['Glutathione-dependent formaldehyde-activating enzyme family protein', '1']	['Glyceraldehyde-3-phosphate dehydrogenase', '1']	['Peptidyl-prolyl cis-trans isomerase', '-1']	['Phenazine biosynthesis protein PhzF', '1']	['hypothetical protein', '-1']	['GABA permease', '-1']	['Choline transporter', '-1']	['Thioesterase', '1']	['Transposase of IS4', '-1']	['GTP cyclohydrolase 1', '-1']	['Bacterial OB fold family protein', '1']	['Aminoacyl-histidine dipeptidase', '1']	['Alpha/beta hydrolase family protein', '-1']	['Mobile element protein', '-1']	['Transposase of IS4', '-1']	['Aspartate aminotransferase', '-1']
	* The call is imprecise; ie: the gap size is larger than expected.
	? The call is unconfident; ie: one side is high coverage, whilst the other is low coverage and likely next to a repeat region.
[truncated: 105 more columns]
