# Supplementary material for: Using comparative genomics to understand molecular features of carbapenem-resistant Acinetobacter baumannii from South Korea causing invasive infections and their clinical implications
Source: PLoS One. 2020 Feb 21;15(2):e0229416. doi: 10.1371/journal.pone.0229416 (PMC7034955; doi:10.1371/journal.pone.0229416)
Supplement: S8 Table — (XLSX) [file pone.0229416.s008.xlsx]

## Sheet: Sheet1
Supplementary Table S8. Summary of complete plasmids identified from plasmid profiler-based assembly.
	Representative plasmid (length)	GenBank	Rep gene	No. of strains from which complete sequences are found
Group A	pABAY04001_1A (110,967 bp)	MK386680.1	Rep3 (PF01051)	2
Group B-1	pABAY09008_1B (74,241 bp)	MK386681.1	Replicase (PF03090)	18
Group B-2	pABAY14004_1 (69,523 bp)		Replicase (PF03090)	4
Group C	pABAY10001_1C (54,627 bp)	MK386682.1	Replicase (PF03090)	1
Group D	pABAY14012_4D (8,753 bp)	MK386683.1	Rep3 (PF01051)	82
Group E	pABAY15001_6E (2,278 bp)	MK386684.1	Rep3 (PF01051)	7
NA	pABAY13010_4 (9,767 bp)		not found	1
			Total	115
