# Supplementary material for: Using comparative genomics to understand molecular features of carbapenem-resistant Acinetobacter baumannii from South Korea causing invasive infections and their clinical implications
Source: PLoS One. 2020 Feb 21;15(2):e0229416. doi: 10.1371/journal.pone.0229416 (PMC7034955; doi:10.1371/journal.pone.0229416)
Supplement: S9 Table — (XLSX) [file pone.0229416.s009.xlsx]

## Sheet: Sheet1
Supplementary Table S9. Distribution of plasmids across 98 strains as identified using read mapping on the five respresentative plasmid sequences.
		Fraction of reference covered
Strain	Oxford ST	A	B	C	D	E
ABAY09001	ST191	0.055485	0.0421331	1	0.20553	1
ABAY09002	ST368	1	0.065449	0.00746883	0.367645	0.040066
ABAY09003	ST191	0.040066	1	0	1	0.0489245
ABAY09004	ST191	0.0489245	1	0	1	0.0473024
ABAY09005	ST191	0.0473024	0.953004	0	1	0.0473294
ABAY09006	ST191	0.0473294	0.0620681	1	0.220724	0.0436436
ABAY09007	ST191	0.0436436	1	0.00283742	1	0.0413006
ABAY09008	ST191	0.0413006	1	0	1	0.0581614
ABAY09009	ST191	0.0581614	0.0214841	1	0.180167	0.0525111
ABAY09010	ST191	0.0525111	1	0.0130338	1	1
ABAY09011	ST368	1	0.0111125	0.0117524	0.0127956	0.0804564
ABAY09012	ST191	0.0804564	1	1	1	0.0461489
ABAY09013	ST191	0.0461489	0.952802	0	1	0.0472032
ABAY10001	ST191	0.0472032	0.0241645	1	1	0.0434273
ABAY10002	ST191	0.0434273	0.952789	0.00847566	1	0.113385
ABAY10003	ST552	0.113385	0.93905	0.0249327	0.55044	0.0428055
ABAY10004	ST191	0.0428055	0.952789	0	1	0.0430218
ABAY10005	ST191	0.0430218	0.952789	0	1	0.0492309
ABAY10006	ST191	0.0492309	0.952789	0	1	0.0203754
ABAY10007	ST357	0.0203754	1	0	1	0.0188344
ABAY11001	ST357	0.0188344	0.941272	0	1	0.0451125
ABAY11002	ST191	0.0451125	0.959901	0	1	0.0442834
ABAY11003	ST191	0.0442834	0.952802	0	1	0.0440581
ABAY11004	ST191	0.0440581	0.939036	0	0.925283	0.00876837
ABAY11005	ST208/ST1806	0.00876837	0.615805	0	1	0.0198798
ABAY11006	ST357	0.0198798	0.952789	0	1	0.0451576
ABAY11007	ST191	0.0451576	1	0	1	0.0297836
ABAY11008	ST357	0.0297836	0.0473997	0.0100317	1	0.041607
ABAY11009	ST191	0.041607	1	0	1	0.0111835
ABAY11010	ST369	0.0111835	0.94631	0.00485108	1	0.0245298
ABAY11011	ST191	0.0245298	0.94169	0	1	0.0222499
ABAY11012	ST191	0.0222499	0.942538	0	1	0.0230339
ABAY11013	ST191	0.0230339	0.945367	0	1	0.0204836
ABAY11014	ST191	0.0204836	0.939009	0	1	0.0180234
ABAY11015	ST191	0.0180234	0.939009	0	1	0.0460768
ABAY12001	ST191	0.0460768	0.952789	0	1	0.0179873
ABAY12002	ST191	0.0179873	0.94433	0	1	0.0198708
ABAY12003	NA	0.0198708	0.939009	0	1	0.0205557
ABAY12004	ST191	0.0205557	0.939009	0	1	0.0222228
ABAY12005	ST191	0.0222228	0.939023	0	1	0.0229618
ABAY12006	ST191	0.0229618	0.939009	0	1	0.050898
ABAY12007	ST368	0.050898	1	0	1	0.0198978
ABAY12008	ST191	0.0198978	0.939063	0	1	0.0245839
ABAY12009	ST357	0.0245839	0.939737	0	1	0.0490506
ABAY12010	ST191	0.0490506	0.939023	0	1	0.0343616
ABAY12011	ST191	0.0343616	0.938983	0	1	0.073986
ABAY12012	ST191	0.073986	0.93909	0	1	0.0549262
ABAY12013	ST191	0.0549262	0.939036	0	1	1
ABAY12014	ST208/ST1806	1	0.943064	0	1	1
ABAY12015	ST208/ST1806	1	0.93909	0	1	1
ABAY12016	ST208/ST1806	1	0.958823	0	1	0.0668307
ABAY12017	ST191	0.0668307	1	0	1	0.0454369
ABAY12018	ST357	0.0454369	0.325198	0	1	0.033136
ABAY12019	ST357	0.033136	0.0631457	0	1	0.0469869
ABAY13001	ST191	0.0469869	1	0	1	0.0506367
ABAY13002	ST191	0.0506367	1	0	1	0.064803
ABAY13003	ST191	0.064803	1	0	1	0.0549353
ABAY13004	ST191	0.0549353	1	0	1	1
ABAY13005	ST208/ST1806	1	0.950391	0	1	0.085593
ABAY13006	ST191	0.085593	0.95524	0	1	0.0551425
ABAY13007	ST191	0.0551425	1	0	1	0.0627213
ABAY13008	ST191	0.0627213	1	0	1	0.184785
ABAY13009	ST191	0.184785	1	0	1	0.0121748
ABAY13010	ST369	0.0121748	0.943589	0	1	0.0175548
ABAY13011	ST369	0.0175548	0.943724	0	1	0.019285
ABAY13012	ST191	0.019285	0.941461	0	1	0.0450134
ABAY13013	ST191	0.0450134	0.946027	0	1	0.00532591
ABAY13014	ST451/ST1809	0.00532591	0.961585	0	1	0.0134274
ABAY13015	ST858	0.0134274	0.952789	0	1	0.151649
ABAY13016	ST447	0.151649	0.93086	0	1	0.0368939
ABAY13017	NA	0.0368939	0.950108	0	0.23272	0.0569989
ABAY13018	ST191	0.0569989	0.944182	0	1	0.0410573
ABAY13019	ST191	0.0410573	0.944209	0	1	0.024647
ABAY14001	ST191	0.024647	0.946418	0	1	0.148918
ABAY14002	ST447	0.148918	0.922051	0	1	0.0227185
ABAY14003	ST191	0.0227185	0.942538	0	1	0.155785
ABAY14004	ST447	0.155785	0.960642	0	1	0.0512134
ABAY14005	ST191	0.0512134	0.954015	0	1	0.0244487
ABAY14006	ST451/ST1809	0.0244487	0.959093	0	1	0.01313
ABAY14007	ST451/ST1809	0.01313	0.958352	0	1	0.150441
ABAY14008	ST447	0.150441	0.934066	0	1	0.00339741
ABAY14009	ST451/ST1809	0.00339741	0.961665	0	1	0.00792127
ABAY14010	ST451/ST1809	0.00792127	0.958271	0	1	0.0156533
ABAY14011	ST451/ST1809	0.0156533	0.960628	0	1	0.0109762
ABAY14012	ST451/ST1809	0.0109762	0.969815	0	1	0.0213487
ABAY14013	ST191	0.0213487	0.0303471	0	1	0.0184559
ABAY14014	ST191	0.0184559	0.0296063	0	1	0.046293
ABAY15001	ST784	0.046293	1	0	1	0.0203484
ABAY15002	ST191	0.0203484	0.124352	0	1	0.0103995
ABAY15003	ST451/ST1809	0.0103995	0.0275724	0	1	0.0161129
ABAY15004	ST191	0.0161129	0.952789	0	1	0.0167077
ABAY15005	ST191	0.0167077	0.952789	0	1	0.00447881
ABAY15006	ST451/ST1809	0.00447881	0.952816	0	1	0.0163472
ABAY15007	ST191/ST784	0.0163472	1	0	1	0.0156623
ABAY15008	ST191	0.0156623	0.952789	0	1	0.00765092
ABAY15009	ST451/ST1809	0.00765092	0.961908	0	1	0.0107419
ABAY15010	ST451/ST1809	0.0107419	0.958419	0	1	0.0141934
ABAY15011	ST191	0.0141934	0.958271	0	1	0
